# Supplementary material for: Age-dependent VDR peak DNA methylation as a mechanism for latitude-dependent multiple sclerosis risk
Source: Epigenetics Chromatin. 2021 Feb 4;14:9. doi: 10.1186/s13072-021-00383-x (PMC7863270; doi:10.1186/s13072-021-00383-x)
Supplement: Supplementary file 4 — Additional file 4. Differentially methylated VDR myeloid peaks. [file 13072_2021_383_MOESM4_ESM.xlsx]

## Sheet: Sheet 1
Additional file 4 - Differentially methylated VDR myeloid peaks
					Paediatric			Adult
Chromosome	Position	Raw P Value	Modified P Value	FDR Corrected P Value	Total Reads	Methylated Reads	Proportion Methylated	Total Reads	Methylated Reads	Proportion Methylated	Difference (Paediatric-Adult)	Closest Gene
chr1	2082710	0.00155968	0.00251023	0.0199953	76	64	0.842105	81	41	0.506173	0.335932	PRKCZ
chr1	2082714	0.00104772	0.00251023	0.0199953	79	65	0.822785	81	37	0.45679	0.365995	PRKCZ
chr1	2082759	0.00598485	0.0013417	0.0123546	80	55	0.6875	74	27	0.364865	0.322635	PRKCZ
chr1	2082771	0.0500209	0.00201487	0.0168792	80	43	0.5375	76	28	0.368421	0.169079	PRKCZ
chr1	2082805	0.102858	0.00378577	0.0274722	88	42	0.477273	75	20	0.266667	0.210606	PRKCZ
chr1	2082847	0.200102	0.00741093	0.0456646	85	20	0.235294	72	11	0.152778	0.0825163	PRKCZ
chr1	2082867	0.0820453	0.00741093	0.0456646	86	25	0.290698	69	10	0.144928	0.14577	PRKCZ
chr1	2165370	0.394378	0.00510973	0.0345638	78	73	0.935897	68	61	0.897059	0.0388386	SKI
chr1	2165382	0.0382681	0.00434112	0.0304978	79	76	0.962025	66	57	0.863636	0.098389	SKI
chr1	2165458	0.108891	0.00493952	0.0336985	61	40	0.655738	55	28	0.509091	0.146647	SKI
chr1	6419320	0.0171116	0.000108923	0.00176509	45	44	0.977778	50	41	0.82	0.157778	ACOT7
chr1	6419471	0.0054733	0.000252302	0.00336432	36	29	0.805556	29	13	0.448276	0.35728	ACOT7
chr1	6419605	0.0110977	0.000103499	0.00169541	29	24	0.827586	26	13	0.5	0.327586	ACOT7
chr1	6419607	0.111683	0.000178512	0.00258203	30	24	0.8	25	15	0.6	0.2	ACOT7
chr1	6419623	0.611268	0.00244739	0.0196012	32	17	0.53125	30	14	0.466667	0.0645833	ACOT7
chr1	6419657	0.0430396	0.00667979	0.0422875	31	15	0.483871	33	8	0.242424	0.241447	ACOT7
chr1	6419727	0.390213	0.000689261	0.00736775	26	23	0.884615	24	19	0.791667	0.0929487	ACOT7
chr1	6419766	0.00613973	0.000693725	0.00740527	32	31	0.96875	40	30	0.75	0.21875	ACOT7
chr1	6419877	0.00163618	0.00207772	0.0172782	55	34	0.618182	70	20	0.285714	0.332468	ACOT7
chr1	6419902	0.00585112	0.000261598	0.0034588	57	33	0.578947	80	13	0.1625	0.416447	ACOT7
chr1	6419905	0.370529	0.000531579	0.00602763	60	12	0.2	80	7	0.0875	0.1125	ACOT7
chr1	6419992	0.0299157	0.0011655	0.0110818	72	6	0.0833333	87	1	0.0114943	0.0718391	ACOT7
chr1	7871559	0.317831	7.24683e-05	0.00128365	50	48	0.96	80	79	0.9875	-0.0275	PER3
chr1	7871583	0.00603416	1.02467e-05	0.000277077	59	43	0.728814	88	85	0.965909	-0.237096	PER3
chr1	7871602	0.00844351	0.00626087	0.0403222	59	40	0.677966	84	80	0.952381	-0.274415	PER3
chr1	7871655	0.000876233	0.000846456	0.00862194	73	13	0.178082	78	53	0.679487	-0.501405	PER3
chr1	7871788	0.000344151	0.00084684	0.0086249	83	2	0.0240964	92	25	0.271739	-0.247643	PER3
chr1	7871927	0.0733517	1.99615e-05	0.000467348	76	52	0.684211	85	71	0.835294	-0.151084	PER3
chr1	8157388	0.189401	0.00107238	0.0103874	58	41	0.706897	48	42	0.875	-0.168103	ERRFI1
chr1	8157405	0.00130035	0.00107238	0.0103874	57	31	0.54386	57	54	0.947368	-0.403509	ERRFI1
chr1	8157435	0.0218878	0.00107238	0.0103874	69	47	0.681159	66	61	0.924242	-0.243083	ERRFI1
chr1	8157463	0.00315044	0.00107238	0.0103874	74	44	0.594595	73	60	0.821918	-0.227323	ERRFI1
chr1	8157704	0.00243727	0.0002325	0.00316327	69	3	0.0434783	89	36	0.404494	-0.361016	ERRFI1
chr1	8157760	0.00194823	0.0002325	0.00316327	69	7	0.101449	98	54	0.55102	-0.449571	ERRFI1
chr1	8166997	0.488724	0.00281919	0.0219043	95	16	0.168421	93	20	0.215054	-0.0466327	ERRFI1
chr1	8167062	0.00909214	0.00105507	0.0102541	107	6	0.0560748	89	22	0.247191	-0.191116	ERRFI1
chr1	8167165	0.0234937	0.00700324	0.0438019	90	21	0.233333	96	57	0.59375	-0.360417	ERRFI1
chr1	8167179	0.00693336	0.00700324	0.0438019	96	34	0.354167	93	77	0.827957	-0.47379	ERRFI1
chr1	8167209	0.0356414	0.00393961	0.0283354	93	74	0.795699	85	83	0.976471	-0.180772	ERRFI1
chr1	8167241	0.0327073	0.00393961	0.0283354	92	76	0.826087	89	84	0.94382	-0.117733	ERRFI1
chr1	8278902	0.0462416	0.00534607	0.0357455	69	0	0	75	3	0.04	-0.04	SLC45A1
chr1	8278953	0.245113	0.00406642	0.0290206	69	0	0	72	1	0.0138889	-0.0138889	SLC45A1
chr1	8939864	0.00293649	0.00553935	0.0367527	77	49	0.636364	68	25	0.367647	0.268717	ENO1-AS1
chr1	8940060	0.000153699	1.87811e-05	0.000447302	55	24	0.436364	54	2	0.037037	0.399327	ENO1-AS1
chr1	9239879	0.0202341	0.000173677	0.00252699	67	36	0.537313	63	55	0.873016	-0.335702	mir-34
chr1	9239898	0.0131573	0.000119147	0.00189028	63	14	0.222222	63	43	0.68254	-0.460317	mir-34
chr1	9240001	0.0699283	3.82832e-05	0.000773852	78	2	0.025641	62	9	0.145161	-0.11952	mir-34
chr1	9240014	0.0133583	3.43521e-05	0.000712396	82	18	0.219512	61	35	0.57377	-0.354258	mir-34
chr1	9240034	0.0209062	4.44406e-05	0.000871048	82	8	0.097561	57	16	0.280702	-0.183141	mir-34
chr1	9240084	0.00382882	0.000137563	0.00211416	87	24	0.275862	62	45	0.725806	-0.449944	mir-34
chr1	9240125	0.0400172	0.000168894	0.00247445	94	53	0.56383	72	69	0.958333	-0.394504	mir-34
chr1	9240163	0.00689128	0.000117047	0.00186566	89	30	0.337079	80	72	0.9	-0.562921	mir-34
chr1	9240310	5.30571e-05	8.60514e-06	0.000243518	94	6	0.0638298	86	46	0.534884	-0.471054	mir-34
chr1	9240332	0.00133341	8.29633e-05	0.001427	91	11	0.120879	79	52	0.658228	-0.537349	mir-34
chr1	9240404	0.00499513	0.00133857	0.0123294	67	9	0.134328	68	40	0.588235	-0.453907	mir-34
chr1	9240448	0.00200565	0.00200565	0.0168234	60	21	0.35	61	54	0.885246	-0.535246	mir-34
chr1	9240603	0.286132	0.000269949	0.00353986	62	44	0.709677	55	54	0.981818	-0.272141	mir-34
chr1	9256169	0.0241696	0.00119307	0.0112827	69	68	0.985507	53	47	0.886792	0.0987148	mir-34
chr1	9256178	0.263057	0.000629858	0.00687862	71	70	0.985915	59	55	0.932203	0.0537121	mir-34
chr1	9256214	0.180621	0.000319106	0.00403685	72	65	0.902778	69	57	0.826087	0.0766908	mir-34
chr1	9256248	0.00329997	0.000319106	0.00403685	77	69	0.896104	66	43	0.651515	0.244589	mir-34
chr1	9256254	0.107633	0.000319106	0.00403685	77	75	0.974026	69	62	0.898551	0.0754752	mir-34
chr1	9256323	0.00565582	8.75151e-05	0.00148927	79	57	0.721519	66	29	0.439394	0.282125	mir-34
chr1	9256337	0.00122547	4.25e-05	0.000840502	70	54	0.771429	60	23	0.383333	0.388095	mir-34
chr1	9256340	0.00502646	3.1228e-05	0.000658204	70	30	0.428571	58	5	0.0862069	0.342365	mir-34
chr1	9256376	0.0103899	3.50716e-05	0.000722852	65	5	0.0769231	58	0	0	0.0769231	mir-34
chr1	9256478	0.000813777	7.93828e-05	0.0013781	85	59	0.694118	66	18	0.272727	0.42139	mir-34
chr1	9256536	0.0233219	0.00144686	0.0131066	82	27	0.329268	69	8	0.115942	0.213326	mir-34
chr1	9256540	0.0652175	0.00527392	0.0354013	83	16	0.192771	68	6	0.0882353	0.104536	mir-34
chr1	9923725	0.197826	0.00707814	0.0441618	64	63	0.984375	50	47	0.94	0.044375	CTNNBIP1
chr1	9923922	0.20753	0.00774612	0.0472983	71	64	0.901408	68	65	0.955882	-0.0544739	CTNNBIP1
chr1	9923979	0.208126	0.00501028	0.0340722	63	60	0.952381	66	59	0.893939	0.0584416	CTNNBIP1
chr1	9923992	0.134045	0.00134359	0.0123682	59	49	0.830508	66	61	0.924242	-0.0937339	CTNNBIP1
chr1	9924232	0.231064	0.00439853	0.0307917	54	54	1	52	51	0.980769	0.0192308	CTNNBIP1
chr1	10447620	0.0497231	0.000201463	0.00283006	6	1	0.166667	56	38	0.678571	-0.511905	KIF1B
chr1	10447696	6.23441e-05	7.81142e-05	0.00135988	88	40	0.454545	70	60	0.857143	-0.402597	KIF1B
chr1	10447779	0.00790791	7.81142e-05	0.00135988	78	31	0.397436	65	46	0.707692	-0.310256	KIF1B
chr1	10448499	0.116635	0.00131523	0.0121661	74	0	0	88	2	0.0227273	-0.0227273	KIF1B
chr1	10448655	0.000270483	0.000369293	0.00452317	71	6	0.084507	97	44	0.453608	-0.369101	KIF1B
chr1	10448703	0.000842521	0.0004802	0.00555695	69	0	0	83	15	0.180723	-0.180723	KIF1B
chr1	10448836	0.359586	0.0004802	0.00555695	97	60	0.618557	84	61	0.72619	-0.107634	KIF1B
chr1	10463162	0.323078	0.00217899	0.0179151	64	58	0.90625	62	60	0.967742	-0.0614919	PGD
chr1	10463369	0.371371	0.00186706	0.015935	64	63	0.984375	74	71	0.959459	0.0249155	PGD
chr1	10475975	0.000557774	5.4815e-05	0.00103094	82	68	0.829268	85	40	0.470588	0.35868	PGD
chr1	10475991	0.000849135	5.4815e-05	0.00103094	78	61	0.782051	85	34	0.4	0.382051	PGD
chr1	10476032	0.00887413	5.4815e-05	0.00103094	92	88	0.956522	78	64	0.820513	0.136009	PGD
chr1	11857924	0.0085429	0.000102932	0.00169005	52	49	0.942308	16	8	0.5	0.442308	MTHFR
chr1	11857933	0.000527332	7.33761e-05	0.00129642	51	49	0.960784	65	47	0.723077	0.237707	MTHFR
chr1	11858026	0.0104299	7.33761e-05	0.00129642	65	62	0.953846	69	55	0.797101	0.156745	MTHFR
chr1	11858251	0.000728784	1.17522e-05	0.000309503	92	92	1	104	95	0.913462	0.0865385	MTHFR
chr1	11858274	0.0664191	0.000126334	0.00197625	84	81	0.964286	108	96	0.888889	0.0753968	MTHFR
chr1	11858362	0.000423038	0.000126334	0.00197625	79	74	0.936709	74	31	0.418919	0.51779	MTHFR
chr1	12213013	0.00720511	0.00720511	0.044749	76	54	0.710526	72	65	0.902778	-0.192251	TNFRSF8
chr1	12228209	0.0406856	0.00138723	0.0126795	65	21	0.323077	40	21	0.525	-0.201923	TNFRSF1B
chr1	12228231	0.0728033	0.00138723	0.0126795	65	28	0.430769	47	31	0.659574	-0.228805	TNFRSF1B
chr1	12228244	0.0229763	0.000428867	0.00507786	70	24	0.342857	54	31	0.574074	-0.231217	TNFRSF1B
chr1	12228264	0.0139838	0.000428867	0.00507786	63	9	0.142857	53	26	0.490566	-0.347709	TNFRSF1B
chr1	12228312	0.00222046	0.000428867	0.00507786	53	8	0.150943	50	25	0.5	-0.349057	TNFRSF1B
chr1	12228436	0.0133115	0.00203358	0.0169982	67	33	0.492537	71	50	0.704225	-0.211688	TNFRSF1B
chr1	14109680	0.000376022	0.000227837	0.00311515	92	32	0.347826	102	84	0.823529	-0.475703	PRDM2
chr1	14109708	0.00419065	0.00419065	0.0296879	99	50	0.505051	101	94	0.930693	-0.425643	PRDM2
chr1	14109903	0.110157	0.00154465	0.0137665	79	73	0.924051	88	86	0.977273	-0.0532221	PRDM2
chr1	15322683	0.155945	0.00630552	0.0405364	55	51	0.927273	55	54	0.981818	-0.0545455	KAZN
chr1	15322754	0.000202317	0.000220752	0.00304271	41	10	0.243902	58	46	0.793103	-0.549201	KAZN
chr1	15322939	0.00110271	0.00796022	0.0483105	49	20	0.408163	45	41	0.911111	-0.502948	KAZN
chr1	15558256	0.000542126	0.000562637	0.00629961	76	31	0.407895	80	68	0.85	-0.442105	TMEM51
chr1	15602327	0.521693	0.000623637	0.00682867	50	41	0.82	51	46	0.901961	-0.0819608	FHAD1
chr1	15602720	0.00299379	1.88159e-05	0.000447544	70	4	0.0571429	66	36	0.545455	-0.488312	FHAD1
chr1	15602789	0.0021536	2.353e-05	0.000529692	73	23	0.315068	56	49	0.875	-0.559932	FHAD1
chr1	15602955	0.203743	0.000453616	0.00530867	78	72	0.923077	67	65	0.970149	-0.0470723	FHAD1
chr1	15790846	0.00835021	0.000376512	0.00458409	59	35	0.59322	72	63	0.875	-0.28178	CELA2A
chr1	15790918	0.0011562	2.14503e-05	0.000493343	57	2	0.0350877	72	20	0.277778	-0.24269	CELA2A
chr1	15791090	0.00227742	1.13353e-05	0.000300926	81	25	0.308642	67	50	0.746269	-0.437627	CELA2A
chr1	15791161	0.00367939	0.000111778	0.00180072	60	34	0.566667	60	55	0.916667	-0.35	CELA2A
chr1	15791168	0.00263637	0.000111778	0.00180072	58	36	0.62069	56	52	0.928571	-0.307882	CELA2A
chr1	15791249	0.0930056	0.000111778	0.00180072	62	34	0.548387	70	58	0.828571	-0.280184	CELA2A
chr1	15791302	0.00479051	0.0005649	0.00631962	68	28	0.411765	78	57	0.730769	-0.319005	CELA2A
chr1	15791322	0.0471047	0.0005649	0.00631962	65	17	0.261538	81	43	0.530864	-0.269326	CELA2A
chr1	15791348	0.106763	0.0005649	0.00631962	67	22	0.328358	88	49	0.556818	-0.22846	CELA2A
chr1	16008713	0.839503	0.000210169	0.00292606	66	64	0.969697	56	55	0.982143	-0.0124459	PLEKHM2
chr1	16008763	0.00389978	9.05718e-05	0.00152986	59	48	0.813559	50	49	0.98	-0.166441	PLEKHM2
chr1	16008771	0.000614857	9.05718e-05	0.00152986	59	32	0.542373	49	45	0.918367	-0.375994	PLEKHM2
chr1	16008805	0.0882299	0.000158154	0.00235336	56	35	0.625	46	41	0.891304	-0.266304	PLEKHM2
chr1	16008817	0.0325366	0.000158154	0.00235336	54	36	0.666667	46	43	0.934783	-0.268116	PLEKHM2
chr1	16008821	0.000155375	0.000158154	0.00235336	53	5	0.0943396	46	22	0.478261	-0.383921	PLEKHM2
chr1	16008907	0.00948329	2.85966e-05	0.000615339	32	0	0	25	4	0.16	-0.16	PLEKHM2
chr1	16008914	0.0147373	2.85966e-05	0.000615339	33	0	0	21	3	0.142857	-0.142857	PLEKHM2
chr1	16008931	0.0525397	8.17992e-06	0.000234527	29	3	0.103448	11	6	0.545455	-0.442006	PLEKHM2
chr1	16008939	0.00248249	8.17992e-06	0.000234527	25	3	0.12	10	7	0.7	-0.58	PLEKHM2
chr1	16009005	0.0568408	5.12655e-05	0.000977062	50	0	0	43	4	0.0930233	-0.0930233	PLEKHM2
chr1	16009027	0.0165771	0.000378663	0.00460362	55	8	0.145455	54	27	0.5	-0.354545	PLEKHM2
chr1	16009044	0.0386093	0.000378663	0.00460362	61	29	0.47541	57	47	0.824561	-0.349152	PLEKHM2
chr1	16009067	0.045549	0.000378663	0.00460362	60	23	0.383333	60	48	0.8	-0.416667	PLEKHM2
chr1	16009075	0.00669479	0.000378663	0.00460362	57	16	0.280702	61	46	0.754098	-0.473397	PLEKHM2
chr1	16009204	0.190628	0.00355124	0.0261697	56	48	0.857143	55	53	0.963636	-0.106494	PLEKHM2
chr1	16291848	0.0141126	0.00732426	0.0452706	109	15	0.137615	101	41	0.405941	-0.268326	ZBTB17
chr1	16291911	0.163379	0.00548385	0.0364578	112	39	0.348214	107	61	0.570093	-0.221879	ZBTB17
chr1	16291976	0.167636	0.00548385	0.0364578	105	31	0.295238	111	57	0.513514	-0.218275	ZBTB17
chr1	16292046	0.0079	0.0057456	0.0378099	88	23	0.261364	91	65	0.714286	-0.452922	ZBTB17
chr1	17956413	0.29772	2.45865e-05	0.000548388	40	22	0.55	36	24	0.666667	-0.116667	ARHGEF10L
chr1	17956594	1.96256e-06	0.00527772	0.0354209	67	0	0	70	39	0.557143	-0.557143	ARHGEF10L
chr1	17956721	0.00385507	2.73511e-06	0.00010165	71	1	0.0140845	76	32	0.421053	-0.406968	ARHGEF10L
chr1	17956835	0.00122205	3.35794e-06	0.000118624	40	2	0.05	55	22	0.4	-0.35	ARHGEF10L
chr1	17956854	0.0167997	3.0153e-06	0.000109538	41	2	0.0487805	57	20	0.350877	-0.302097	ARHGEF10L
chr1	17956908	0.00209328	5.53847e-06	0.000173951	53	13	0.245283	59	36	0.610169	-0.364886	ARHGEF10L
chr1	17956934	0.0039284	3.6641e-06	0.000126989	57	12	0.210526	65	40	0.615385	-0.404858	ARHGEF10L
chr1	17956957	0.00122161	3.10469e-05	0.000655308	63	20	0.31746	62	48	0.774194	-0.456733	ARHGEF10L
chr1	17956986	0.00891517	0.000135979	0.00209402	65	45	0.692308	60	54	0.9	-0.207692	ARHGEF10L
chr1	17957041	0.00652569	4.09719e-06	0.000138542	68	50	0.735294	61	56	0.918033	-0.182739	ARHGEF10L
chr1	17957105	0.0376522	3.27532e-06	0.0001164	69	12	0.173913	69	31	0.449275	-0.275362	ARHGEF10L
chr1	17957155	0.0266511	1.41911e-05	0.000357076	67	54	0.80597	73	68	0.931507	-0.125537	ARHGEF10L
chr1	17957218	0.904231	0.00305632	0.0232983	64	51	0.796875	90	71	0.788889	0.00798611	ARHGEF10L
chr1	17962028	0.147642	0.000460391	0.00537159	58	20	0.344828	69	42	0.608696	-0.263868	ARHGEF10L
chr1	17962171	0.037847	0.00103662	0.0101135	52	29	0.557692	56	45	0.803571	-0.245879	ARHGEF10L
chr1	17962211	0.0287421	0.000786078	0.00814246	54	36	0.666667	51	44	0.862745	-0.196078	ARHGEF10L
chr1	17962266	0.000837608	0.000162296	0.00240262	63	8	0.126984	61	42	0.688525	-0.56154	ARHGEF10L
chr1	17962338	0.000163236	1.17303e-05	0.000309042	69	0	0	68	19	0.279412	-0.279412	ARHGEF10L
chr1	17962475	6.40261e-05	6.40261e-05	0.00116767	56	1	0.0178571	65	24	0.369231	-0.351374	ARHGEF10L
chr1	17962491	0.000169599	0.000169599	0.0024831	54	2	0.037037	66	35	0.530303	-0.493266	ARHGEF10L
chr1	17962565	0.000154204	1.4217e-05	0.00035763	46	0	0	55	25	0.454545	-0.454545	ARHGEF10L
chr1	17962576	0.000117759	0.000117759	0.00187287	47	0	0	51	25	0.490196	-0.490196	ARHGEF10L
chr1	17962616	0.000176455	0.000176455	0.00255909	49	2	0.0408163	45	26	0.577778	-0.536961	ARHGEF10L
chr1	17962619	0.0261294	0.00402004	0.0287659	49	9	0.183673	44	22	0.5	-0.316327	ARHGEF10L
chr1	17962654	0.00155594	0.00155594	0.0138449	62	25	0.403226	50	42	0.84	-0.436774	ARHGEF10L
chr1	17962684	0.00188082	0.00188082	0.0160221	53	12	0.226415	51	41	0.803922	-0.577506	ARHGEF10L
chr1	17962750	0.0193781	5.59702e-06	0.000175408	51	25	0.490196	42	34	0.809524	-0.319328	ARHGEF10L
chr1	17962768	0.590568	4.4192e-05	0.000867221	45	38	0.844444	43	38	0.883721	-0.0392765	ARHGEF10L
chr1	17962829	0.0454011	0.00423372	0.0299167	59	49	0.830508	59	56	0.949153	-0.118644	ARHGEF10L
chr1	17966932	0.00703986	0.00116954	0.0111114	48	18	0.375	31	25	0.806452	-0.431452	ARHGEF10L
chr1	17966959	0.00365058	0.00116954	0.0111114	58	4	0.0689655	44	16	0.363636	-0.294671	ARHGEF10L
chr1	17967197	0.000626252	0.00194157	0.0164137	83	11	0.13253	91	58	0.637363	-0.504833	ARHGEF10L
chr1	17967218	0.00153897	0.00194157	0.0164137	86	30	0.348837	91	65	0.714286	-0.365449	ARHGEF10L
chr1	17967311	0.472805	0.00194157	0.0164137	93	66	0.709677	73	48	0.657534	0.0521432	ARHGEF10L
chr1	19233966	0.10169	0.00443206	0.0309618	48	14	0.291667	46	7	0.152174	0.139493	IFFO2
chr1	19234054	0.173258	0.00049247	0.00567003	48	13	0.270833	45	7	0.155556	0.115278	IFFO2
chr1	19234101	0.00512463	0.00049247	0.00567003	41	5	0.121951	53	0	0	0.121951	IFFO2
chr1	19234107	0.00129523	0.00049247	0.00567003	42	6	0.142857	55	0	0	0.142857	IFFO2
chr1	19234126	0.00614893	0.00049247	0.00567003	43	7	0.162791	58	1	0.0172414	0.145549	IFFO2
chr1	19234140	0.0230973	0.00049247	0.00567003	46	6	0.130435	61	1	0.0163934	0.114041	IFFO2
chr1	19234163	0.0134247	0.00012932	0.00201267	54	6	0.111111	75	1	0.0133333	0.0977778	IFFO2
chr1	19234190	0.00233066	0.000131208	0.0020359	66	8	0.121212	85	0	0	0.121212	IFFO2
chr1	19234242	0.0142704	4.4847e-05	0.000877547	64	7	0.109375	91	1	0.010989	0.098386	IFFO2
chr1	19234414	0.0281169	0.0034906	0.0258201	49	8	0.163265	48	1	0.0208333	0.142432	IFFO2
chr1	19234532	0.320784	0.00436839	0.0306386	44	6	0.136364	42	3	0.0714286	0.0649351	IFFO2
chr1	19234575	0.0159672	0.00436839	0.0306386	53	10	0.188679	42	1	0.0238095	0.16487	IFFO2
chr1	19724875	0.0588875	0.0037134	0.0270643	71	50	0.704225	61	54	0.885246	-0.181021	CAPZB
chr1	19724917	0.0138891	0.00204622	0.0170714	80	28	0.35	64	42	0.65625	-0.30625	CAPZB
chr1	19725006	0.00665084	4.81019e-05	0.000929011	78	26	0.333333	52	38	0.730769	-0.397436	CAPZB
chr1	19725024	0.00199848	1.03611e-05	0.000279412	78	51	0.653846	51	46	0.901961	-0.248115	CAPZB
chr1	19725050	0.00101835	1.03611e-05	0.000279412	90	29	0.322222	51	40	0.784314	-0.462092	CAPZB
chr1	19725060	0.00399416	1.0407e-05	0.000280193	89	49	0.550562	48	43	0.895833	-0.345272	CAPZB
chr1	19725181	0.00307983	0.000252575	0.0033664	65	24	0.369231	70	49	0.7	-0.330769	CAPZB
chr1	20386647	0.000554527	3.23628e-06	0.000115366	71	23	0.323944	78	62	0.794872	-0.470928	PLA2G5
chr1	20386848	0.000912631	0.000691873	0.00738849	51	23	0.45098	58	47	0.810345	-0.359364	PLA2G5
chr1	21417667	0.00748561	0.00748561	0.0460442	82	15	0.182927	85	47	0.552941	-0.370014	EIF4G3
chr1	21417746	0.000501092	1.51519e-05	0.000376053	73	0	0	78	10	0.128205	-0.128205	EIF4G3
chr1	21417800	0.00569537	0.00569537	0.0375577	58	0	0	68	6	0.0882353	-0.0882353	EIF4G3
chr1	21417872	0.00109406	0.00109406	0.0105491	61	12	0.196721	75	58	0.773333	-0.576612	EIF4G3
chr1	21417904	0.00473022	0.00473022	0.0325812	66	42	0.636364	77	70	0.909091	-0.272727	EIF4G3
chr1	21417989	0.979138	0.000182009	0.00261808	84	72	0.857143	84	72	0.857143	0	EIF4G3
chr1	21611275	0.227209	0.000146731	0.00222088	61	56	0.918033	62	60	0.967742	-0.0497091	ECE1
chr1	21611311	0.00166196	2.17089e-05	0.000497393	66	16	0.242424	63	36	0.571429	-0.329004	ECE1
chr1	21611394	0.00833713	2.35589e-05	0.000530129	82	33	0.402439	57	44	0.77193	-0.369491	ECE1
chr1	21620994	0.0113477	0.00262685	0.020687	90	2	0.0222222	60	8	0.133333	-0.111111	ECE1
chr1	21620994	0.0113477	0.00262685	0.020687	90	2	0.0222222	60	8	0.133333	-0.111111	LOC100506801
chr1	21621007	0.504312	0.00256813	0.0203399	87	5	0.0574713	59	2	0.0338983	0.023573	ECE1
chr1	21621007	0.504312	0.00256813	0.0203399	87	5	0.0574713	59	2	0.0338983	0.023573	LOC100506801
chr1	21621130	0.00773018	0.00804585	0.0487126	80	11	0.1375	68	28	0.411765	-0.274265	ECE1
chr1	21621130	0.00773018	0.00804585	0.0487126	80	11	0.1375	68	28	0.411765	-0.274265	LOC100506801
chr1	21621145	0.0134642	0.00242905	0.0194928	74	11	0.148649	67	24	0.358209	-0.20956	ECE1
chr1	21621145	0.0134642	0.00242905	0.0194928	74	11	0.148649	67	24	0.358209	-0.20956	LOC100506801
chr1	21621198	0.0995498	0.0047484	0.0326808	59	10	0.169492	57	17	0.298246	-0.128754	ECE1
chr1	21621198	0.0995498	0.0047484	0.0326808	59	10	0.169492	57	17	0.298246	-0.128754	LOC100506801
chr1	21621225	0.477028	0.00284788	0.0220541	52	7	0.134615	54	10	0.185185	-0.0505698	ECE1
chr1	21621225	0.477028	0.00284788	0.0220541	52	7	0.134615	54	10	0.185185	-0.0505698	LOC100506801
chr1	21872496	0.010422	0.00234203	0.0189435	65	59	0.907692	82	60	0.731707	0.175985	ALPL
chr1	21872527	0.0358111	0.00052449	0.00595909	75	74	0.986667	87	80	0.91954	0.0671264	ALPL
chr1	21872541	0.30058	8.38128e-05	0.00143833	71	69	0.971831	84	72	0.857143	0.114688	ALPL
chr1	21872683	0.156255	0.000391615	0.00472881	56	34	0.607143	51	24	0.470588	0.136555	ALPL
chr1	21872697	0.00479908	0.000391615	0.00472881	54	23	0.425926	48	7	0.145833	0.280093	ALPL
chr1	21872721	0.000683631	0.00110263	0.0106108	55	29	0.527273	51	9	0.176471	0.350802	ALPL
chr1	21872734	0.0146273	0.00190965	0.0162074	58	25	0.431034	49	9	0.183673	0.247361	ALPL
chr1	22094567	0.287339	0.00567657	0.0374677	73	52	0.712329	58	46	0.793103	-0.0807747	USP48
chr1	22094615	0.156016	0.00109946	0.0105889	78	11	0.141026	57	14	0.245614	-0.104588	USP48
chr1	22094693	0.00415156	0.00415156	0.0294782	56	0	0	58	6	0.103448	-0.103448	USP48
chr1	22374961	0.00227682	2.89441e-06	0.000106022	94	7	0.0744681	88	31	0.352273	-0.277805	CDC42
chr1	22375154	0.00641334	0.000104989	0.0017145	56	20	0.357143	63	47	0.746032	-0.388889	CDC42
chr1	22375308	0.015308	1.24024e-05	0.000322074	50	29	0.58	59	54	0.915254	-0.335254	CDC42
chr1	22375320	0.0236817	1.16675e-05	0.000307806	41	24	0.585366	56	49	0.875	-0.289634	CDC42
chr1	22375426	0.402453	0.000951338	0.00943314	48	45	0.9375	49	48	0.979592	-0.0420918	CDC42
chr1	22963152	0.00117218	3.54697e-06	0.00012366	44	5	0.113636	37	27	0.72973	-0.616093	C1QA
chr1	22963406	0.0130051	0.00311137	0.0236284	56	31	0.553571	49	39	0.795918	-0.242347	C1QA
chr1	22972899	0.547274	0.000314356	0.00398817	48	37	0.770833	26	16	0.615385	0.155449	C1QC
chr1	23147011	0.364242	0.000857751	0.00870716	84	80	0.952381	72	66	0.916667	0.0357143	EPHB2
chr1	23147137	0.00184887	0.00184887	0.0158059	77	45	0.584416	61	54	0.885246	-0.30083	EPHB2
chr1	23147350	0.519903	0.00462858	0.0320251	94	92	0.978723	110	106	0.963636	0.015087	EPHB2
chr1	23147407	0.0810893	0.000678364	0.00727735	90	89	0.988889	89	84	0.94382	0.0450687	EPHB2
chr1	23147550	0.00757643	6.6656e-06	0.000199905	59	23	0.389831	70	52	0.742857	-0.353027	EPHB2
chr1	23147614	0.000858338	3.13777e-05	0.000660706	59	20	0.338983	51	42	0.823529	-0.484546	EPHB2
chr1	23147648	0.00897542	7.5064e-06	0.00021954	59	31	0.525424	56	48	0.857143	-0.331719	EPHB2
chr1	23147663	0.0042308	5.41134e-06	0.000170704	68	13	0.191176	65	41	0.630769	-0.439593	EPHB2
chr1	23345187	0.299714	0.000518511	0.00590514	58	48	0.827586	56	41	0.732143	0.0954433	KDM1A
chr1	23345223	0.184235	0.000146709	0.00222088	43	37	0.860465	44	32	0.727273	0.133192	KDM1A
chr1	23345244	0.0407587	0.000148665	0.00224448	34	27	0.794118	42	23	0.547619	0.246499	KDM1A
chr1	23345363	0.0061459	0.0061459	0.0397661	31	18	0.580645	31	7	0.225806	0.354839	KDM1A
chr1	23345379	0.0248424	0.000891122	0.00896745	40	16	0.4	39	6	0.153846	0.246154	KDM1A
chr1	23345444	0.0437708	8.14154e-05	0.00140783	85	14	0.164706	54	3	0.0555556	0.10915	KDM1A
chr1	23345467	0.0290315	0.000197963	0.00279094	91	21	0.230769	54	5	0.0925926	0.138177	KDM1A
chr1	23345494	0.149279	0.000290889	0.00375109	89	2	0.0224719	60	0	0	0.0224719	KDM1A
chr1	23345558	0.64145	0.00107397	0.0103981	83	2	0.0240964	72	1	0.0138889	0.0102075	KDM1A
chr1	24221109	0.176931	0.00149329	0.0134152	27	23	0.851852	49	46	0.938776	-0.0869237	CNR2
chr1	24221205	0.00614553	0.00614553	0.0397661	14	9	0.642857	40	38	0.95	-0.307143	CNR2
chr1	24221430	0.126518	0.00388158	0.0280096	71	54	0.760563	82	71	0.865854	-0.10529	CNR2
chr1	24221483	0.21227	0.00616958	0.0398898	67	65	0.970149	62	62	1	-0.0298507	CNR2
chr1	24221579	0.151091	0.00360618	0.0264779	53	23	0.433962	63	48	0.761905	-0.327942	CNR2
chr1	24221666	0.198317	0.00571111	0.0376345	8	0	0	47	5	0.106383	-0.106383	CNR2
chr1	24221875	0.271071	0.000506284	0.00579182	71	2	0.028169	78	6	0.0769231	-0.0487541	CNR2
chr1	24222056	0.0198821	0.00251302	0.0200122	61	47	0.770492	53	50	0.943396	-0.172904	CNR2
chr1	24222088	0.828376	0.00354904	0.026157	68	61	0.897059	52	46	0.884615	0.0124434	CNR2
chr1	24225330	0.0021077	0.000684499	0.00733014	63	61	0.968254	64	49	0.765625	0.202629	CNR2
chr1	24225421	0.00654225	0.000995681	0.00978323	59	53	0.898305	97	60	0.618557	0.279748	CNR2
chr1	24225442	0.000865743	0.00034406	0.00428116	56	44	0.785714	95	24	0.252632	0.533083	CNR2
chr1	24518555	0.0518047	0.00243865	0.0195527	85	27	0.317647	89	53	0.595506	-0.277859	IFNLR1
chr1	24518633	0.00688094	0.000189575	0.00269952	89	9	0.101124	73	29	0.39726	-0.296137	IFNLR1
chr1	24518733	0.0271726	4.96288e-05	0.000952316	74	29	0.391892	54	42	0.777778	-0.385886	IFNLR1
chr1	24518743	0.152198	4.96288e-05	0.000952316	69	49	0.710145	54	45	0.833333	-0.123188	IFNLR1
chr1	24518821	4.55456e-05	8.75535e-05	0.00148969	72	7	0.0972222	60	33	0.55	-0.452778	IFNLR1
chr1	24518866	0.00665747	0.000360494	0.00444245	72	47	0.652778	59	52	0.881356	-0.228578	IFNLR1
chr1	24518898	0.0130559	0.000360494	0.00444245	63	31	0.492063	66	58	0.878788	-0.386724	IFNLR1
chr1	24518920	0.120773	0.000360494	0.00444245	67	61	0.910448	70	68	0.971429	-0.0609808	IFNLR1
chr1	24734053	0.967074	0.00567873	0.0374749	73	69	0.945205	71	67	0.943662	0.00154351	STPG1
chr1	24734115	0.0833584	0.00567873	0.0374749	70	68	0.971429	77	77	1	-0.0285714	STPG1
chr1	25020507	2.90981e-05	2.90981e-05	0.000623652	70	4	0.0571429	57	35	0.614035	-0.556892	SRRM1
chr1	25035114	0.00400161	6.32676e-06	0.000192811	54	30	0.555556	65	62	0.953846	-0.398291	SRRM1
chr1	25035119	0.000224829	6.32676e-06	0.000192811	54	33	0.611111	67	67	1	-0.388889	SRRM1
chr1	25035144	0.137896	3.49247e-06	0.000122042	53	43	0.811321	66	63	0.954545	-0.143225	SRRM1
chr1	25035502	0.00565159	0.000167894	0.00246424	98	6	0.0612245	80	29	0.3625	-0.301276	SRRM1
chr1	25058882	0.00769374	0.00360195	0.0264575	86	13	0.151163	93	53	0.569892	-0.41873	CLIC4
chr1	25058911	0.0218473	0.00360195	0.0264575	90	35	0.388889	95	56	0.589474	-0.200585	CLIC4
chr1	25059262	0.315285	3.44438e-06	0.000120687	106	33	0.311321	93	23	0.247312	0.0640089	CLIC4
chr1	25059426	0.000389772	0.000389772	0.00470844	42	37	0.880952	87	45	0.517241	0.363711	CLIC4
chr1	25059453	0.0134874	8.96019e-06	0.00025067	81	70	0.864198	82	57	0.695122	0.169076	CLIC4
chr1	25059571	0.0584534	4.18038e-06	0.000140814	91	83	0.912088	84	82	0.97619	-0.0641026	CLIC4
chr1	25059618	0.0237592	6.96545e-06	0.000207104	76	42	0.552632	83	63	0.759036	-0.206405	CLIC4
chr1	25059624	0.264348	2.11471e-05	0.000488118	77	49	0.636364	83	63	0.759036	-0.122673	CLIC4
chr1	25059627	0.137827	8.94123e-05	0.00151582	81	55	0.679012	83	68	0.819277	-0.140265	CLIC4
chr1	25088772	0.226021	0.00049074	0.00565449	82	73	0.890244	73	69	0.945205	-0.0549616	CLIC4
chr1	25088854	0.00132258	0.00049074	0.00565449	98	13	0.132653	72	37	0.513889	-0.381236	CLIC4
chr1	25088891	0.000443135	0.00049074	0.00565449	86	1	0.0116279	72	14	0.194444	-0.182817	CLIC4
chr1	25089196	0.0028043	0.000532098	0.00603193	87	7	0.0804598	72	26	0.361111	-0.280651	CLIC4
chr1	25089245	0.00509214	0.000532098	0.00603193	75	8	0.106667	74	33	0.445946	-0.339279	CLIC4
chr1	25635809	0.00382547	0.00382547	0.0277021	43	9	0.209302	55	35	0.636364	-0.427061	C1orf63
chr1	25635809	0.00382547	0.00382547	0.0277021	43	9	0.209302	55	35	0.636364	-0.427061	RHD
chr1	25636318	0.00384299	0.00384299	0.0277967	63	58	0.920635	79	79	1	-0.0793651	C1orf63
chr1	25636318	0.00384299	0.00384299	0.0277967	63	58	0.920635	79	79	1	-0.0793651	RHD
chr1	26021509	0.450553	0.00132153	0.0122115	57	54	0.947368	74	72	0.972973	-0.0256046	MAN1C1
chr1	26021654	0.000690414	5.6196e-06	0.000175817	71	24	0.338028	73	59	0.808219	-0.470191	MAN1C1
chr1	26021656	0.000651403	5.6196e-06	0.000175817	71	12	0.169014	71	55	0.774648	-0.605634	MAN1C1
chr1	26021814	0.00373713	1.51996e-05	0.000377018	55	10	0.181818	73	52	0.712329	-0.530511	MAN1C1
chr1	26021821	0.000502611	1.51996e-05	0.000377018	79	12	0.151899	70	51	0.728571	-0.576673	MAN1C1
chr1	26021844	0.00177794	3.56025e-05	0.000732071	78	19	0.24359	78	61	0.782051	-0.538462	MAN1C1
chr1	26021983	0.492887	0.000191769	0.00272467	64	56	0.875	87	79	0.908046	-0.033046	MAN1C1
chr1	26022117	0.226209	0.000924365	0.00922635	57	56	0.982456	61	61	1	-0.0175439	MAN1C1
chr1	26022289	0.245408	4.21429e-05	0.000835788	69	61	0.884058	69	65	0.942029	-0.057971	MAN1C1
chr1	26022297	0.0191775	1.03428e-05	0.000279104	68	64	0.941176	65	65	1	-0.0588235	MAN1C1
chr1	26022305	0.014667	4.38408e-06	0.000145906	75	69	0.92	65	65	1	-0.08	MAN1C1
chr1	26022315	0.000541331	5.70313e-06	0.000177888	80	69	0.8625	66	66	1	-0.1375	MAN1C1
chr1	26022324	0.00379144	5.3647e-05	0.00101327	81	68	0.839506	63	63	1	-0.160494	MAN1C1
chr1	26022341	0.00518752	9.59706e-05	0.00160268	80	53	0.6625	63	59	0.936508	-0.274008	MAN1C1
chr1	26022690	0.000422122	0.000307443	0.00391884	53	33	0.622642	54	53	0.981481	-0.35884	MAN1C1
chr1	26130924	0.0988637	0.00238523	0.0192135	52	35	0.673077	56	49	0.875	-0.201923	SEPN1
chr1	26130931	0.0051772	0.00238523	0.0192135	50	20	0.4	55	50	0.909091	-0.509091	SEPN1
chr1	26131133	0.420583	0.00557774	0.0369587	16	5	0.3125	6	3	0.5	-0.1875	SEPN1
chr1	26131147	0.140292	0.00557774	0.0369587	15	10	0.666667	3	3	1	-0.333333	SEPN1
chr1	26131150	0.88106	0.00557774	0.0369587	14	11	0.785714	4	3	0.75	0.0357143	SEPN1
chr1	26131353	0.0296711	0.000669725	0.00720518	63	38	0.603175	63	54	0.857143	-0.253968	SEPN1
chr1	26131480	0.260427	0.00779953	0.0475402	65	64	0.984615	57	57	1	-0.0153846	SEPN1
chr1	26341981	0.0937792	0.000406481	0.00487265	57	0	0	57	2	0.0350877	-0.0350877	EXTL1
chr1	26342062	0.00314562	0.00314562	0.0238251	71	5	0.0704225	65	19	0.292308	-0.221885	EXTL1
chr1	26617381	0.0158737	0.00398535	0.0285778	54	4	0.0740741	52	13	0.25	-0.175926	UBXN11
chr1	26617407	0.00866291	0.00294327	0.0226328	58	34	0.586207	52	44	0.846154	-0.259947	UBXN11
chr1	26900764	0.00339607	8.24727e-05	0.00142134	52	29	0.557692	57	52	0.912281	-0.354588	RPS6KA1
chr1	26900795	0.0224038	8.24727e-05	0.00142134	57	32	0.561404	69	61	0.884058	-0.322654	RPS6KA1
chr1	26900803	0.235122	4.04961e-05	0.000810666	27	16	0.592593	64	49	0.765625	-0.173032	RPS6KA1
chr1	26900880	0.000823272	0.00073988	0.00777609	57	54	0.947368	76	54	0.710526	0.236842	RPS6KA1
chr1	26900905	0.00321287	0.000191872	0.00272579	59	58	0.983051	72	59	0.819444	0.163606	RPS6KA1
chr1	26901005	0.280427	3.66326e-05	0.000748441	71	68	0.957746	71	64	0.901408	0.056338	RPS6KA1
chr1	26901030	0.0584077	0.000179976	0.00259894	78	75	0.961538	83	69	0.831325	0.130213	RPS6KA1
chr1	26901089	0.0427083	0.00236932	0.0191146	56	47	0.839286	42	19	0.452381	0.386905	RPS6KA1
chr1	26908985	0.0154419	0.0020391	0.017031	88	69	0.784091	65	60	0.923077	-0.138986	RPS6KA1
chr1	26909047	0.0057307	0.00687108	0.0431646	81	70	0.864198	61	60	0.983607	-0.119409	RPS6KA1
chr1	27154830	0.557642	0.00592481	0.0386764	57	55	0.964912	51	48	0.941176	0.0237358	BC016143
chr1	27154830	0.557642	0.00592481	0.0386764	57	55	0.964912	51	48	0.941176	0.0237358	ZDHHC18
chr1	27488182	0.226065	0.0038888	0.0280502	87	87	1	81	80	0.987654	0.0123457	SLC9A1
chr1	27488218	0.000828014	0.0038888	0.0280502	85	60	0.705882	79	74	0.936709	-0.230827	SLC9A1
chr1	27518712	0.00994299	0.00703113	0.0439308	62	11	0.177419	66	32	0.484848	-0.307429	DL490887
chr1	27518751	0.000869786	8.28725e-05	0.00142622	65	37	0.569231	52	48	0.923077	-0.353846	DL490887
chr1	27518792	0.639281	0.000430956	0.0050962	78	65	0.833333	64	58	0.90625	-0.0729167	DL490887
chr1	27518918	0.00155268	0.00327894	0.0246062	84	49	0.583333	65	58	0.892308	-0.308974	DL490887
chr1	27518920	0.0355452	0.000616841	0.00677714	84	62	0.738095	66	60	0.909091	-0.170996	DL490887
chr1	27518935	0.68502	0.00243841	0.0195523	80	79	0.9875	62	60	0.967742	0.0197581	DL490887
chr1	27518943	0.157176	0.0081186	0.0490277	79	74	0.936709	60	59	0.983333	-0.0466245	DL490887
chr1	27951347	0.0642883	0.00416809	0.0295608	62	59	0.951613	65	55	0.846154	0.105459	FGR
chr1	27951431	0.180207	0.00416809	0.0295608	53	7	0.132075	68	4	0.0588235	0.0732519	FGR
chr1	27951482	0.000845257	0.000135698	0.00209036	44	40	0.909091	53	29	0.54717	0.361921	FGR
chr1	27951633	0.000591413	6.92703e-06	0.000206252	44	15	0.340909	52	3	0.0576923	0.283217	FGR
chr1	27952423	0.2827	0.000860911	0.00873336	75	48	0.64	62	45	0.725806	-0.0858065	FGR
chr1	27952559	0.0137724	0.00735971	0.0454389	68	52	0.764706	65	33	0.507692	0.257014	FGR
chr1	27952664	0.209672	0.000900677	0.00904162	54	1	0.0185185	64	0	0	0.0185185	FGR
chr1	27952757	0.0572661	0.000303863	0.00388329	58	0	0	59	3	0.0508475	-0.0508475	FGR
chr1	27952889	0.016042	0.0016188	0.0142594	50	0	0	49	4	0.0816327	-0.0816327	FGR
chr1	27953025	0.00077429	1.42296e-05	0.00035779	55	26	0.472727	48	41	0.854167	-0.381439	FGR
chr1	27953151	0.000340406	0.000144161	0.00219258	35	23	0.657143	22	22	1	-0.342857	FGR
chr1	27953219	0.0127355	0.00129814	0.0120422	37	20	0.540541	35	30	0.857143	-0.316602	FGR
chr1	27953257	0.112778	4.24689e-06	0.000142485	44	26	0.590909	43	34	0.790698	-0.199789	FGR
chr1	27953335	0.00676113	2.01998e-05	0.000470891	57	7	0.122807	54	21	0.388889	-0.266082	FGR
chr1	27957774	0.00216071	0.00290533	0.0224005	76	24	0.315789	42	3	0.0714286	0.244361	FGR
chr1	27957885	0.643754	0.00408759	0.0291289	62	11	0.177419	47	10	0.212766	-0.0353466	FGR
chr1	28106327	0.00256208	0.000139698	0.00213872	46	19	0.413043	58	53	0.913793	-0.50075	STX12
chr1	28106364	0.108015	0.000316946	0.00401476	57	45	0.789474	67	63	0.940299	-0.150825	STX12
chr1	28106370	0.079359	0.000316946	0.00401476	62	52	0.83871	69	68	0.985507	-0.146798	STX12
chr1	28106404	0.196245	0.00012032	0.00190361	67	61	0.910448	77	77	1	-0.0895522	STX12
chr1	28106426	0.000471494	0.00012032	0.00190361	71	44	0.619718	78	77	0.987179	-0.367461	STX12
chr1	28106446	0.000877256	0.00012032	0.00190361	72	34	0.472222	83	80	0.963855	-0.491633	STX12
chr1	28106458	0.0028904	0.00012032	0.00190361	74	42	0.567568	78	74	0.948718	-0.38115	STX12
chr1	28106462	0.00122387	0.00012032	0.00190361	75	37	0.493333	78	75	0.961538	-0.468205	STX12
chr1	28189432	0.0427482	0.00524028	0.035229	67	46	0.686567	48	43	0.895833	-0.209266	THEMIS2
chr1	28189711	0.00823801	0.00823801	0.0495873	73	1	0.0136986	63	11	0.174603	-0.160905	THEMIS2
chr1	28189741	0.253927	0.0043719	0.0306521	68	2	0.0294118	57	5	0.0877193	-0.0583075	THEMIS2
chr1	28190489	0.000612278	9.97702e-06	0.00027156	69	52	0.753623	90	88	0.977778	-0.224155	THEMIS2
chr1	28190511	0.00910894	2.67966e-05	0.000584229	70	29	0.414286	88	79	0.897727	-0.483442	THEMIS2
chr1	28190572	0.019622	1.78264e-05	0.000428673	78	38	0.487179	74	68	0.918919	-0.431739	THEMIS2
chr1	28190575	0.00203647	2.33801e-05	0.000526886	74	31	0.418919	75	67	0.893333	-0.474414	THEMIS2
chr1	28190606	0.0161376	2.41149e-05	0.000540042	74	32	0.432432	69	56	0.811594	-0.379162	THEMIS2
chr1	28190633	0.00371679	0.00371679	0.0270824	74	15	0.202703	63	43	0.68254	-0.479837	THEMIS2
chr1	28191153	0.023867	0.00310916	0.023615	66	31	0.469697	66	45	0.681818	-0.212121	THEMIS2
chr1	28191262	0.332494	0.00239703	0.0192827	72	69	0.958333	70	69	0.985714	-0.027381	THEMIS2
chr1	28191369	0.00127428	0.00127428	0.0118731	68	60	0.882353	64	64	1	-0.117647	THEMIS2
chr1	28200620	0.00139187	0.00810286	0.048972	58	43	0.741379	60	26	0.433333	0.308046	THEMIS2
chr1	28200626	0.0160067	0.00810286	0.048972	59	18	0.305085	61	6	0.0983607	0.206724	THEMIS2
chr1	28202084	0.000107856	1.09246e-05	0.000291487	69	44	0.637681	78	7	0.0897436	0.547938	THEMIS2
chr1	28202129	0.00390861	0.00302949	0.0231473	73	35	0.479452	85	9	0.105882	0.37357	THEMIS2
chr1	28202137	0.000100669	0.00491933	0.0335998	71	47	0.661972	85	20	0.235294	0.426678	THEMIS2
chr1	28211118	0.726644	0.00690322	0.0433162	59	55	0.932203	75	71	0.946667	-0.0144633	THEMIS2
chr1	28211131	0.434919	0.002941	0.0226218	54	50	0.925926	72	69	0.958333	-0.0324074	THEMIS2
chr1	28211162	0.211519	0.00155226	0.0138203	50	41	0.82	61	55	0.901639	-0.0816393	THEMIS2
chr1	28211196	0.0298705	0.000163492	0.00241542	45	36	0.8	58	56	0.965517	-0.165517	THEMIS2
chr1	28211293	0.000109523	0.000109523	0.00177244	64	12	0.1875	60	41	0.683333	-0.495833	THEMIS2
chr1	28211382	0.00141661	0.000607185	0.00669753	35	1	0.0285714	33	18	0.545455	-0.516883	THEMIS2
chr1	28211411	1.01833e-05	1.01833e-05	0.000276	65	2	0.0307692	65	41	0.630769	-0.6	THEMIS2
chr1	28211453	0.000247646	0.000247646	0.00331893	53	6	0.113208	65	34	0.523077	-0.409869	THEMIS2
chr1	28211456	1.1725e-05	1.1725e-05	0.000308941	55	0	0	62	30	0.483871	-0.483871	THEMIS2
chr1	28211485	4.95907e-05	4.95907e-05	0.000951901	56	2	0.0357143	64	32	0.5	-0.464286	THEMIS2
chr1	28211729	0.0559174	0.000626253	0.00684598	84	1	0.0119048	72	5	0.0694444	-0.0575397	THEMIS2
chr1	28211739	0.204408	0.00173496	0.0150411	86	0	0	70	1	0.0142857	-0.0142857	THEMIS2
chr1	28211838	0.0994033	0.00176274	0.0152293	68	0	0	71	2	0.028169	-0.028169	THEMIS2
chr1	28211857	0.0251619	0.00254182	0.0201829	72	2	0.0277778	70	9	0.128571	-0.100794	THEMIS2
chr1	28211896	0.00760596	0.00147612	0.0133042	82	1	0.0121951	83	9	0.108434	-0.0962386	THEMIS2
chr1	28211936	0.408775	0.000810804	0.00833766	78	26	0.333333	88	36	0.409091	-0.0757576	THEMIS2
chr1	28211977	0.703279	0.0023261	0.0188428	80	49	0.6125	84	49	0.583333	0.0291667	THEMIS2
chr1	28212242	0.00078332	0.00078332	0.00811811	83	0	0	64	8	0.125	-0.125	THEMIS2
chr1	28212266	0.000731661	0.000180706	0.00260592	81	0	0	65	8	0.123077	-0.123077	THEMIS2
chr1	28212341	0.0438776	0.000261819	0.00345958	79	1	0.0126582	80	6	0.075	-0.0623418	THEMIS2
chr1	28212362	0.00586845	0.000419182	0.00499061	85	0	0	87	6	0.0689655	-0.0689655	THEMIS2
chr1	28212478	0.0158291	0.000385129	0.00466437	87	0	0	93	5	0.0537634	-0.0537634	THEMIS2
chr1	28212515	0.0505619	0.00024902	0.00333122	87	1	0.0114943	92	6	0.0652174	-0.0537231	THEMIS2
chr1	28212546	0.0164895	0.000215958	0.00298775	82	3	0.0365854	91	13	0.142857	-0.106272	THEMIS2
chr1	28212625	0.777047	0.00190273	0.016164	70	47	0.671429	75	52	0.693333	-0.0219048	THEMIS2
chr1	28212649	0.130592	0.00814817	0.0491586	68	51	0.75	68	58	0.852941	-0.102941	THEMIS2
chr1	28212653	0.00574498	0.00574498	0.0378089	63	26	0.412698	63	46	0.730159	-0.31746	THEMIS2
chr1	28230844	0.00207886	0.00207886	0.0172824	93	90	0.967742	89	73	0.820225	0.147517	RPA2
chr1	28231404	0.320011	0.00321381	0.0242218	65	43	0.661538	80	59	0.7375	-0.0759615	RPA2
chr1	28231437	0.0114531	0.0016552	0.0144984	63	54	0.857143	79	78	0.987342	-0.130199	RPA2
chr1	28439641	0.000280425	0.000711501	0.00754809	70	5	0.0714286	60	30	0.5	-0.428571	EYA3
chr1	28439710	0.0222519	1.57732e-05	0.000388505	61	20	0.327869	75	53	0.706667	-0.378798	EYA3
chr1	28439812	0.0950159	1.57732e-05	0.000388505	68	55	0.808824	76	69	0.907895	-0.0990712	EYA3
chr1	28439863	5.9092e-05	0.000354426	0.0043874	78	8	0.102564	80	58	0.725	-0.622436	EYA3
chr1	28442249	0.000592249	0.00157751	0.013985	63	31	0.492063	69	56	0.811594	-0.319531	EYA3
chr1	28442276	0.0487403	0.00157751	0.013985	69	2	0.0289855	71	8	0.112676	-0.0836905	EYA3
chr1	28461782	0.0209031	0.00186908	0.0159483	70	63	0.9	70	69	0.985714	-0.0857143	PTAFR
chr1	28461820	0.189326	0.00149369	0.0134182	68	57	0.838235	78	72	0.923077	-0.0848416	PTAFR
chr1	28461852	0.35549	0.00071047	0.00754131	80	62	0.775	89	74	0.831461	-0.0564607	PTAFR
chr1	28461883	0.020148	0.00071047	0.00754131	89	26	0.292135	85	53	0.623529	-0.331395	PTAFR
chr1	28461916	0.0711321	0.00071047	0.00754131	96	29	0.302083	80	44	0.55	-0.247917	PTAFR
chr1	28461948	0.000494527	0.00071047	0.00754131	85	3	0.0352941	77	22	0.285714	-0.25042	PTAFR
chr1	28461980	0.0329578	0.00104983	0.0102113	92	3	0.0326087	77	10	0.12987	-0.0972614	PTAFR
chr1	28461987	0.0199299	0.0017967	0.0154531	92	6	0.0652174	72	15	0.208333	-0.143116	PTAFR
chr1	28462012	0.0323395	0.0017967	0.0154531	96	46	0.479167	75	57	0.76	-0.280833	PTAFR
chr1	28462043	0.0188842	0.00158982	0.0140663	93	9	0.0967742	71	21	0.295775	-0.199	PTAFR
chr1	28462051	0.0245378	0.00158982	0.0140663	94	6	0.0638298	71	13	0.183099	-0.119269	PTAFR
chr1	28462158	0.478492	0.0057008	0.037583	80	18	0.225	69	19	0.275362	-0.0503623	PTAFR
chr1	28466220	0.107176	0.000189636	0.00269965	51	46	0.901961	24	18	0.75	0.151961	PTAFR
chr1	28466222	0.875985	0.000189636	0.00269965	53	50	0.943396	60	57	0.95	-0.00660377	PTAFR
chr1	28466260	0.008165	9.52464e-05	0.0015921	61	49	0.803279	59	57	0.966102	-0.162823	PTAFR
chr1	28466265	0.0578506	9.52464e-05	0.0015921	65	62	0.953846	59	59	1	-0.0461538	PTAFR
chr1	28466321	0.00172572	1.74497e-05	0.000421192	78	56	0.717949	66	62	0.939394	-0.221445	PTAFR
chr1	28466353	0.0646765	1.74497e-05	0.000421192	78	69	0.884615	68	66	0.970588	-0.0859729	PTAFR
chr1	28466361	0.104937	1.74497e-05	0.000421192	76	65	0.855263	75	73	0.973333	-0.11807	PTAFR
chr1	28466385	0.000264378	1.74497e-05	0.000421192	69	46	0.666667	67	63	0.940299	-0.273632	PTAFR
chr1	28466407	0.000284037	1.74497e-05	0.000421192	61	34	0.557377	54	52	0.962963	-0.405586	PTAFR
chr1	28466417	4.91208e-05	1.74497e-05	0.000421192	56	14	0.25	51	44	0.862745	-0.612745	PTAFR
chr1	28466659	9.60042e-05	2.91626e-06	0.000106655	82	16	0.195122	70	60	0.857143	-0.662021	PTAFR
chr1	28483923	0.0408973	0.00438276	0.030713	73	70	0.958904	72	72	1	-0.0410959	PTAFR
chr1	28488416	0.000537635	0.000537635	0.0060816	62	1	0.016129	57	14	0.245614	-0.229485	PTAFR
chr1	28497426	0.204581	0.00152567	0.0136463	76	76	1	62	61	0.983871	0.016129	PTAFR
chr1	28497494	0.228932	0.000503691	0.00577028	75	73	0.973333	55	55	1	-0.0266667	PTAFR
chr1	28497598	0.000476806	0.000565175	0.006322	79	69	0.873418	64	64	1	-0.126582	PTAFR
chr1	28497653	0.111907	0.000196369	0.00277475	77	65	0.844156	66	63	0.954545	-0.11039	PTAFR
chr1	28497701	0.221382	2.42842e-05	0.00054301	48	41	0.854167	65	62	0.953846	-0.0996795	PTAFR
chr1	28497757	0.00107818	6.79727e-06	0.00020319	48	17	0.354167	60	49	0.816667	-0.4625	PTAFR
chr1	28497819	0.00139358	0.000147672	0.00223196	42	15	0.357143	63	53	0.84127	-0.484127	PTAFR
chr1	28497988	0.230529	2.93564e-06	0.00010716	75	67	0.893333	75	71	0.946667	-0.0533333	PTAFR
chr1	28498062	0.108172	0.00147355	0.0132848	58	58	1	65	63	0.969231	0.0307692	PTAFR
chr1	28498065	0.52867	0.00643543	0.0411315	59	55	0.932203	66	63	0.954545	-0.0223421	PTAFR
chr1	28501071	0.0185084	0.000213161	0.00295928	70	31	0.442857	88	22	0.25	0.192857	PTAFR
chr1	28501151	0.0296992	0.000234883	0.00318837	91	6	0.0659341	76	15	0.197368	-0.131434	PTAFR
chr1	28501155	0.000306996	0.000234883	0.00318837	86	2	0.0232558	74	20	0.27027	-0.247014	PTAFR
chr1	28501178	0.00625471	0.000234883	0.00318837	90	22	0.244444	71	46	0.647887	-0.403443	PTAFR
chr1	28501290	0.221221	1.62255e-05	0.000397005	84	2	0.0238095	63	4	0.0634921	-0.0396825	PTAFR
chr1	28501347	0.0232249	6.06975e-05	0.00111914	86	3	0.0348837	70	10	0.142857	-0.107973	PTAFR
chr1	28501459	0.0142493	0.00151615	0.0135807	66	3	0.0454545	56	11	0.196429	-0.150974	PTAFR
chr1	28501467	0.000168993	0.00145446	0.0131531	62	2	0.0322581	58	25	0.431034	-0.398776	PTAFR
chr1	28501491	0.0923866	0.000741587	0.00778899	70	21	0.3	55	38	0.690909	-0.390909	PTAFR
chr1	28501497	0.499249	0.000832528	0.00850881	70	32	0.457143	52	43	0.826923	-0.36978	PTAFR
chr1	28501522	0.0292632	0.000387188	0.00468285	67	27	0.402985	54	47	0.87037	-0.467385	PTAFR
chr1	28501561	0.0133289	0.000699251	0.00744957	61	11	0.180328	53	31	0.584906	-0.404578	PTAFR
chr1	28501572	0.05898	0.000699251	0.00744957	62	42	0.677419	52	47	0.903846	-0.226427	PTAFR
chr1	28501580	0.135059	0.000370425	0.00453598	62	52	0.83871	50	47	0.94	-0.10129	PTAFR
chr1	28501629	0.00160023	0.00022246	0.00306097	55	17	0.309091	54	43	0.796296	-0.487205	PTAFR
chr1	28501657	0.621762	0.00022246	0.00306097	57	25	0.438596	56	22	0.392857	0.0457393	PTAFR
chr1	28501668	0.102043	0.000339604	0.00423895	57	34	0.596491	56	48	0.857143	-0.260652	PTAFR
chr1	28501673	0.0030255	0.000984238	0.00969335	52	12	0.230769	57	35	0.614035	-0.383266	PTAFR
chr1	28501701	0.0219191	0.00146434	0.0132238	52	12	0.230769	56	35	0.625	-0.394231	PTAFR
chr1	28501717	0.0172279	0.00146434	0.0132238	52	14	0.269231	54	27	0.5	-0.230769	PTAFR
chr1	28501775	0.00901409	0.00435278	0.0305627	57	29	0.508772	56	48	0.857143	-0.348371	PTAFR
chr1	28501792	0.0155153	0.00476308	0.032754	61	31	0.508197	61	44	0.721311	-0.213115	PTAFR
chr1	28501816	0.236853	0.00476308	0.032754	64	42	0.65625	57	43	0.754386	-0.098136	PTAFR
chr1	28501824	0.0813369	0.00476308	0.032754	69	38	0.550725	54	38	0.703704	-0.152979	PTAFR
chr1	28607608	0.00644745	0.000721476	0.00762632	53	29	0.54717	56	51	0.910714	-0.363544	SESN2
chr1	28607619	0.000331466	0.000966179	0.00954891	54	30	0.555556	58	54	0.931034	-0.375479	SESN2
chr1	28607868	7.24485e-05	8.72278e-06	0.000245753	69	7	0.101449	42	39	0.928571	-0.827122	SESN2
chr1	28607937	0.015969	0.000115312	0.00184442	31	17	0.548387	29	28	0.965517	-0.41713	SESN2
chr1	28640654	0.000271426	7.74201e-06	0.000224749	71	3	0.0422535	86	37	0.430233	-0.387979	MED18
chr1	28640656	0.000243983	7.74201e-06	0.000224749	70	6	0.0857143	85	47	0.552941	-0.467227	MED18
chr1	28640692	0.00239947	7.74201e-06	0.000224749	75	14	0.186667	84	49	0.583333	-0.396667	MED18
chr1	28640832	0.0325548	7.74201e-06	0.000224749	57	41	0.719298	76	66	0.868421	-0.149123	MED18
chr1	28641062	0.0309937	0.00259137	0.0204811	94	59	0.62766	87	83	0.954023	-0.326363	MED18
chr1	28641093	0.0212557	0.00693897	0.0434983	89	43	0.483146	96	78	0.8125	-0.329354	MED18
chr1	28641513	0.228738	0.00301027	0.0230288	29	9	0.310345	35	16	0.457143	-0.146798	MED18
chr1	28641535	0.589425	0.00202025	0.0169082	42	14	0.333333	41	16	0.390244	-0.0569106	MED18
chr1	28641543	0.881243	0.000875898	0.00884655	46	10	0.217391	44	9	0.204545	0.0128458	MED18
chr1	28641553	0.540838	0.000381188	0.0046285	52	19	0.365385	47	20	0.425532	-0.0601473	MED18
chr1	28641575	0.0469437	0.000287558	0.00371858	61	28	0.459016	50	33	0.66	-0.200984	MED18
chr1	28641599	0.315844	0.000180182	0.0026012	66	18	0.272727	53	19	0.358491	-0.0857633	MED18
chr1	28641619	0.0675999	0.000112008	0.00180321	76	60	0.789474	62	60	0.967742	-0.178268	MED18
chr1	28641622	0.0256349	9.4577e-05	0.00158316	76	41	0.539474	65	57	0.876923	-0.337449	MED18
chr1	28641629	0.0166988	9.70752e-05	0.00161588	77	52	0.675325	69	65	0.942029	-0.266704	MED18
chr1	28641631	0.0132571	0.000112228	0.00180594	76	57	0.75	67	65	0.970149	-0.220149	MED18
chr1	28641635	0.00954337	0.000152712	0.00229127	76	45	0.592105	67	60	0.895522	-0.303417	MED18
chr1	28641665	0.130359	2.10885e-05	0.000487037	71	36	0.507042	72	53	0.736111	-0.229069	MED18
chr1	28641676	0.00649627	1.26237e-05	0.000326499	69	35	0.507246	69	64	0.927536	-0.42029	MED18
chr1	28641684	0.00170064	1.97062e-05	0.000463014	68	38	0.558824	72	72	1	-0.441176	MED18
chr1	28641698	0.0120217	1.94283e-05	0.000457912	67	44	0.656716	75	67	0.893333	-0.236617	MED18
chr1	28641705	0.0236643	0.0070526	0.0440233	65	45	0.692308	73	70	0.958904	-0.266596	MED18
chr1	28641709	0.0201296	0.00557556	0.0369489	62	46	0.741935	74	71	0.959459	-0.217524	MED18
chr1	28641714	0.00530343	0.00422381	0.0298667	59	16	0.271186	74	61	0.824324	-0.553138	MED18
chr1	28641863	0.000342566	8.97114e-05	0.00151894	101	43	0.425743	85	64	0.752941	-0.327199	MED18
chr1	28641905	8.6369e-05	3.67607e-06	0.000127249	90	10	0.111111	87	65	0.747126	-0.636015	MED18
chr1	28641928	0.000278585	0.000434184	0.00512472	87	3	0.0344828	88	26	0.295455	-0.260972	MED18
chr1	28652822	0.632539	0.00798798	0.0484339	52	41	0.788462	32	28	0.875	-0.0865385	MED18
chr1	28652826	0.0362256	0.00798798	0.0484339	55	43	0.781818	30	29	0.966667	-0.184848	MED18
chr1	28652834	0.350052	0.00798798	0.0484339	53	41	0.773585	34	30	0.882353	-0.108768	MED18
chr1	28652898	0.000236613	0.00798798	0.0484339	72	40	0.555556	66	60	0.909091	-0.353535	MED18
chr1	28652939	0.00106798	0.00798798	0.0484339	78	41	0.525641	74	66	0.891892	-0.366251	MED18
chr1	28653010	0.00625934	0.00214931	0.0177277	70	65	0.928571	75	75	1	-0.0714286	MED18
chr1	28653605	0.0650458	0.00802308	0.0486081	90	62	0.688889	83	72	0.86747	-0.178581	MED18
chr1	28653650	0.00778284	0.00802308	0.0486081	84	44	0.52381	70	59	0.842857	-0.319048	MED18
chr1	30457477	0.000382633	0.000382633	0.00464185	64	31	0.484375	70	59	0.842857	-0.358482	BC042538
chr1	30457517	0.000670491	5.10818e-05	0.000974293	69	12	0.173913	77	37	0.480519	-0.306606	BC042538
chr1	30457589	0.000423058	0.000423058	0.00502486	93	53	0.569892	79	70	0.886076	-0.316183	BC042538
chr1	30457605	0.00386221	0.00386221	0.0278985	90	47	0.522222	79	60	0.759494	-0.237271	BC042538
chr1	30457624	0.0455629	0.00578907	0.0380355	79	64	0.810127	79	74	0.936709	-0.126582	BC042538
chr1	30457680	0.196006	3.28389e-06	0.000116606	68	43	0.632353	68	50	0.735294	-0.102941	BC042538
chr1	30458469	0.00262033	0.00262033	0.0206549	74	62	0.837838	87	85	0.977011	-0.139174	BC042538
chr1	31218537	0.277535	0.00258572	0.0204477	39	15	0.384615	48	25	0.520833	-0.136218	LAPTM5
chr1	31218578	0.444439	0.000103258	0.00169303	38	26	0.684211	57	46	0.807018	-0.122807	LAPTM5
chr1	31218668	0.00101726	0.000183386	0.00263324	59	33	0.559322	78	77	0.987179	-0.427857	LAPTM5
chr1	31218723	0.0173531	0.000998923	0.00981052	70	7	0.1	68	18	0.264706	-0.164706	LAPTM5
chr1	31218777	0.0110295	0.000622014	0.006816	74	12	0.162162	75	37	0.493333	-0.331171	LAPTM5
chr1	31218784	0.0426127	3.78816e-05	0.000768038	70	35	0.5	72	53	0.736111	-0.236111	LAPTM5
chr1	31229121	0.00459647	0.000623088	0.0068241	68	8	0.117647	63	26	0.412698	-0.295051	LAPTM5
chr1	31229223	0.0106162	7.875e-05	0.00136925	77	14	0.181818	77	4	0.0519481	0.12987	LAPTM5
chr1	31229247	0.086353	0.000128033	0.0019972	81	44	0.54321	83	34	0.409639	0.133571	LAPTM5
chr1	31229254	0.0280329	0.000302211	0.00386665	81	38	0.469136	85	22	0.258824	0.210312	LAPTM5
chr1	31253370	0.281498	0.000396976	0.00478178	72	19	0.263889	75	28	0.373333	-0.109444	LAPTM5
chr1	31253498	0.00850388	0.00162844	0.0143205	75	3	0.04	68	13	0.191176	-0.151176	LAPTM5
chr1	31253540	0.00779226	0.00162844	0.0143205	68	41	0.602941	76	69	0.907895	-0.304954	LAPTM5
chr1	31253552	0.00519375	0.00162844	0.0143205	61	18	0.295082	72	43	0.597222	-0.30214	LAPTM5
chr1	31256660	0.00712725	0.00752362	0.0462282	43	0	0	31	5	0.16129	-0.16129	LAPTM5
chr1	31256817	0.00546816	0.00308583	0.0234673	61	49	0.803279	41	40	0.97561	-0.172331	LAPTM5
chr1	31256819	0.0707717	0.00308583	0.0234673	61	46	0.754098	40	37	0.925	-0.170902	LAPTM5
chr1	31256909	0.0130391	0.00251658	0.0200344	57	14	0.245614	44	26	0.590909	-0.345295	LAPTM5
chr1	31256922	0.0162064	0.00251658	0.0200344	64	40	0.625	51	43	0.843137	-0.218137	LAPTM5
chr1	31256977	0.255162	0.00418866	0.0296778	62	61	0.983871	56	56	1	-0.016129	LAPTM5
chr1	31480344	7.29495e-05	0.00208338	0.0173097	79	28	0.35443	61	57	0.934426	-0.579996	PUM1
chr1	31635812	0.192409	0.00445092	0.0310597	64	1	0.015625	85	0	0	0.015625	NKAIN1
chr1	31636059	0.00399534	0.00678177	0.0427447	11	3	0.272727	58	57	0.982759	-0.710031	NKAIN1
chr1	31636067	0.0756251	0.00350015	0.0258736	49	48	0.979592	57	49	0.859649	0.119943	NKAIN1
chr1	31636076	0.525148	0.00787076	0.0478763	51	47	0.921569	61	58	0.95082	-0.029251	NKAIN1
chr1	31989115	0.0022231	0.0022231	0.0181991	53	31	0.584906	84	78	0.928571	-0.343666	LOC284551
chr1	31989125	0.394294	0.00275578	0.0214934	74	73	0.986486	80	76	0.95	0.0364865	LOC284551
chr1	31989219	0.0629539	0.00656261	0.0417315	51	47	0.921569	76	75	0.986842	-0.0652735	LOC284551
chr1	31989516	0.261965	0.00365064	0.0267222	61	2	0.0327869	49	4	0.0816327	-0.0488458	LOC284551
chr1	31989565	0.025004	0.00484276	0.033182	63	1	0.015873	58	7	0.12069	-0.104817	LOC284551
chr1	31989599	0.169647	0.00471221	0.0324881	65	1	0.0153846	61	4	0.0655738	-0.0501892	LOC284551
chr1	31989672	0.081282	0.00232324	0.018822	62	5	0.0806452	65	19	0.292308	-0.211663	LOC284551
chr1	32062398	0.00862518	0.00205073	0.0170983	79	20	0.253165	60	5	0.0833333	0.169831	TINAGL1
chr1	32062498	0.00763231	0.000172751	0.00251611	63	10	0.15873	69	2	0.0289855	0.129745	TINAGL1
chr1	32062545	0.00917515	0.000172751	0.00251611	63	7	0.111111	80	1	0.0125	0.0986111	TINAGL1
chr1	32062555	0.0305058	0.000172751	0.00251611	61	7	0.114754	79	2	0.0253165	0.0894376	TINAGL1
chr1	32062562	0.333605	0.000172751	0.00251611	61	9	0.147541	77	7	0.0909091	0.0566319	TINAGL1
chr1	32062678	8.9382e-05	0.000524936	0.00596316	79	23	0.291139	86	2	0.0232558	0.267883	TINAGL1
chr1	32071680	0.0499824	7.51299e-05	0.00131897	76	2	0.0263158	74	34	0.459459	-0.433144	HCRTR1
chr1	32071840	0.00183949	0.000815884	0.00837193	80	13	0.1625	77	53	0.688312	-0.525812	HCRTR1
chr1	32071883	0.0133212	5.84175e-05	0.00108606	77	22	0.285714	83	58	0.698795	-0.413081	HCRTR1
chr1	32071926	0.133414	0.00017908	0.00258831	79	73	0.924051	80	78	0.975	-0.0509494	HCRTR1
chr1	32072028	0.616312	0.00163848	0.0143854	70	52	0.742857	94	73	0.776596	-0.0337386	HCRTR1
chr1	32155647	0.173862	0.000784171	0.00812423	74	41	0.554054	67	53	0.791045	-0.236991	COL16A1
chr1	32155663	0.0343103	0.000247235	0.00331468	75	34	0.453333	70	47	0.671429	-0.218095	COL16A1
chr1	32155666	0.00798787	0.000607783	0.00670202	79	18	0.227848	71	42	0.591549	-0.363701	COL16A1
chr1	32155844	0.029283	0.00266449	0.0209249	72	67	0.930556	68	55	0.808824	0.121732	COL16A1
chr1	32264285	0.0921642	0.00411085	0.0292541	58	33	0.568966	65	54	0.830769	-0.261804	SPOCD1
chr1	32264314	0.0136601	5.2534e-05	0.000996288	61	11	0.180328	66	42	0.636364	-0.456036	SPOCD1
chr1	32264359	0.00100271	2.7741e-05	0.00060011	60	7	0.116667	69	44	0.637681	-0.521014	SPOCD1
chr1	32264473	0.000794981	6.04785e-06	0.000186443	92	10	0.108696	65	35	0.538462	-0.429766	SPOCD1
chr1	32264501	0.00758825	7.80128e-06	0.000226221	85	10	0.117647	57	32	0.561404	-0.443756	SPOCD1
chr1	32264514	0.00215312	7.80128e-06	0.000226221	86	13	0.151163	54	39	0.722222	-0.571059	SPOCD1
chr1	32264538	0.0128123	3.58877e-05	0.000736214	86	36	0.418605	53	46	0.867925	-0.44932	SPOCD1
chr1	32264594	0.0280759	0.000587951	0.00652972	77	37	0.480519	70	50	0.714286	-0.233766	SPOCD1
chr1	32264702	0.198029	0.00244262	0.0195779	76	70	0.921053	66	64	0.969697	-0.0486443	SPOCD1
chr1	32421019	0.00608897	0.00608897	0.0394813	52	48	0.923077	81	81	1	-0.0769231	PTP4A2
chr1	32805051	0.237742	0.00708056	0.044173	66	65	0.984848	66	66	1	-0.0151515	MARCKSL1
chr1	32805192	0.00111823	0.00695434	0.0435748	72	25	0.347222	73	50	0.684932	-0.337709	MARCKSL1
chr1	33102560	0.00762488	0.00762488	0.0467225	69	64	0.927536	69	69	1	-0.0724638	ZBTB8OS
chr1	33103040	0.131095	0.00617077	0.0398898	68	51	0.75	63	54	0.857143	-0.107143	ZBTB8OS
chr1	33103061	0.114229	0.00409967	0.0291932	72	60	0.833333	62	60	0.967742	-0.134409	ZBTB8OS
chr1	33405541	0.0330342	0.00222997	0.0182404	87	47	0.54023	74	64	0.864865	-0.324635	RNF19B
chr1	33405586	0.00250425	0.00222997	0.0182404	98	18	0.183673	79	58	0.734177	-0.550504	RNF19B
chr1	33515377	0.264751	0.00802608	0.0486185	63	54	0.857143	64	59	0.921875	-0.0647321	AK2
chr1	33515421	0.348848	0.00320935	0.0241948	59	57	0.966102	71	66	0.929577	0.0365242	AK2
chr1	33515664	0.531664	0.00358927	0.0263851	70	64	0.914286	70	66	0.942857	-0.0285714	AK2
chr1	33515907	0.0166229	0.00109092	0.010527	80	0	0	78	4	0.0512821	-0.0512821	AK2
chr1	33521408	0.0148317	0.00409607	0.0291735	68	39	0.573529	80	23	0.2875	0.286029	AK2
chr1	33521494	0.0061713	0.00409607	0.0291735	74	67	0.905405	79	39	0.493671	0.411735	AK2
chr1	33521511	0.0193423	0.00409607	0.0291735	77	60	0.779221	74	31	0.418919	0.360302	AK2
chr1	33521604	0.0126584	0.00148943	0.0133934	60	42	0.7	53	18	0.339623	0.360377	AK2
chr1	33792613	0.022979	0.000632269	0.00689996	63	1	0.015873	53	6	0.113208	-0.0973345	PHC2
chr1	33792738	0.0500167	0.000970586	0.00958393	85	46	0.541176	80	64	0.8	-0.258824	PHC2
chr1	33792745	0.0258696	0.000948492	0.00940934	87	58	0.666667	79	74	0.936709	-0.270042	PHC2
chr1	33792764	0.0376407	0.000890651	0.00896357	83	61	0.73494	76	69	0.907895	-0.172955	PHC2
chr1	33792775	0.0059805	0.000624819	0.00683345	74	48	0.648649	74	65	0.878378	-0.22973	PHC2
chr1	33799803	0.000555048	1.37867e-05	0.000349357	56	27	0.482143	49	47	0.959184	-0.477041	PHC2
chr1	33799806	0.000149673	1.37867e-05	0.000349357	56	28	0.5	48	44	0.916667	-0.416667	PHC2
chr1	33799827	0.00189447	1.37867e-05	0.000349357	51	30	0.588235	44	42	0.954545	-0.36631	PHC2
chr1	33799845	0.00557773	1.37867e-05	0.000349357	53	33	0.622642	46	42	0.913043	-0.290402	PHC2
chr1	33799860	0.000251776	1.37867e-05	0.000349357	52	33	0.634615	47	46	0.978723	-0.344108	PHC2
chr1	33799898	0.147754	6.56851e-05	0.00118961	38	17	0.447368	15	10	0.666667	-0.219298	PHC2
chr1	33799946	0.227775	0.000346254	0.00430162	64	58	0.90625	55	53	0.963636	-0.0573864	PHC2
chr1	33799978	0.595308	0.00024752	0.00331772	69	64	0.927536	60	57	0.95	-0.0224638	PHC2
chr1	33799982	0.354491	0.00024752	0.00331772	71	67	0.943662	60	59	0.983333	-0.0396714	PHC2
chr1	33799992	0.290244	0.000441279	0.00519336	72	66	0.916667	61	59	0.967213	-0.0505464	PHC2
chr1	33800004	0.00240434	0.000441279	0.00519336	68	61	0.897059	60	60	1	-0.102941	PHC2
chr1	33804133	0.00962819	0.0025724	0.020366	96	80	0.833333	73	71	0.972603	-0.139269	PHC2
chr1	33804145	0.230111	0.0025724	0.020366	96	78	0.8125	71	67	0.943662	-0.131162	PHC2
chr1	33804192	0.0139633	0.001044	0.0101667	82	68	0.829268	67	64	0.955224	-0.125956	PHC2
chr1	33804212	0.00525658	0.000338512	0.00422808	78	51	0.653846	68	65	0.955882	-0.302036	PHC2
chr1	33804358	0.0386907	0.000201254	0.00282768	62	38	0.612903	46	37	0.804348	-0.191445	PHC2
chr1	33804409	0.0243287	0.000523123	0.00594772	51	26	0.509804	41	31	0.756098	-0.246294	PHC2
chr1	33804433	0.0116297	0.00232327	0.018822	42	8	0.190476	34	17	0.5	-0.309524	PHC2
chr1	33804472	0.0123265	0.00232327	0.018822	30	0	0	37	5	0.135135	-0.135135	PHC2
chr1	33804513	0.0111651	0.00232327	0.018822	42	0	0	49	5	0.102041	-0.102041	PHC2
chr1	33804539	0.599212	0.00173979	0.0150711	51	1	0.0196078	55	2	0.0363636	-0.0167558	PHC2
chr1	33804569	0.0443841	0.00299455	0.0229343	62	0	0	66	3	0.0454545	-0.0454545	PHC2
chr1	33805236	0.102887	0.00412101	0.0293069	80	46	0.575	70	62	0.885714	-0.310714	PHC2
chr1	33805263	0.000905394	0.00412101	0.0293069	87	46	0.528736	72	66	0.916667	-0.387931	PHC2
chr1	33925298	0.0375043	0.000156575	0.00233727	72	46	0.638889	82	78	0.95122	-0.312331	ZSCAN20
chr1	33925375	0.000530233	0.000156575	0.00233727	57	33	0.578947	71	66	0.929577	-0.35063	ZSCAN20
chr1	33925411	0.00337658	0.000156575	0.00233727	63	45	0.714286	72	71	0.986111	-0.271825	ZSCAN20
chr1	33925819	0.388838	0.00258819	0.0204634	81	42	0.518519	85	37	0.435294	0.0832244	ZSCAN20
chr1	35450024	0.000977902	0.000977902	0.0096422	74	47	0.635135	54	17	0.314815	0.32032	LOC653160
chr1	35450024	0.000977902	0.000977902	0.0096422	74	47	0.635135	54	17	0.314815	0.32032	ZMYM6
chr1	35450024	0.000977902	0.000977902	0.0096422	74	47	0.635135	54	17	0.314815	0.32032	ZMYM6NB
chr1	35830558	0.0019784	0.000569459	0.00636183	63	5	0.0793651	64	38	0.59375	-0.514385	ZMYM4
chr1	35830684	0.00619755	0.000569459	0.00636183	85	14	0.164706	63	42	0.666667	-0.501961	ZMYM4
chr1	35830703	0.0453588	0.000569459	0.00636183	75	58	0.773333	60	59	0.983333	-0.21	ZMYM4
chr1	36329969	7.31937e-05	7.31937e-05	0.00129352	48	11	0.229167	60	50	0.833333	-0.604167	AGO1
chr1	36330630	0.00405923	0.00495837	0.0338042	76	0	0	77	7	0.0909091	-0.0909091	AGO1
chr1	36330753	0.0879615	0.00522489	0.0351595	76	76	1	72	70	0.972222	0.0277778	AGO1
chr1	36330769	0.238525	0.00522489	0.0351595	74	63	0.851351	70	64	0.914286	-0.0629344	AGO1
chr1	36330797	0.00195809	0.00522489	0.0351595	72	63	0.875	76	76	1	-0.125	AGO1
chr1	36330802	0.141813	0.00522489	0.0351595	73	68	0.931507	78	77	0.987179	-0.0556726	AGO1
chr1	36585332	0.00184362	0.0052291	0.0351764	58	22	0.37931	51	36	0.705882	-0.326572	TRAPPC3
chr1	36585359	0.000114865	3.60623e-05	0.000738863	58	12	0.206897	54	40	0.740741	-0.533844	TRAPPC3
chr1	36585423	0.867167	0.000318793	0.00403477	62	61	0.983871	49	48	0.979592	0.00427913	TRAPPC3
chr1	36585589	0.729848	0.0021377	0.0176595	47	45	0.957447	57	54	0.947368	0.0100784	TRAPPC3
chr1	36585824	0.00058732	0.000139746	0.00213929	51	17	0.333333	59	51	0.864407	-0.531073	TRAPPC3
chr1	36585828	0.000820885	2.62898e-05	0.000576034	52	16	0.307692	60	42	0.7	-0.392308	TRAPPC3
chr1	36585874	1.86966e-05	3.59504e-06	0.000125027	51	13	0.254902	56	49	0.875	-0.620098	TRAPPC3
chr1	36585882	0.000303975	7.20965e-06	0.000212628	54	5	0.0925926	56	37	0.660714	-0.568122	TRAPPC3
chr1	36586071	0.00733748	4.51143e-05	0.000881387	62	32	0.516129	67	54	0.80597	-0.289841	TRAPPC3
chr1	36586087	0.0115524	6.78999e-05	0.00121832	66	38	0.575758	68	59	0.867647	-0.291889	TRAPPC3
chr1	36586115	0.00195838	9.30732e-05	0.00156433	66	45	0.681818	70	65	0.928571	-0.246753	TRAPPC3
chr1	36586120	0.0108702	4.73211e-05	0.000916889	64	46	0.71875	69	67	0.971014	-0.252264	TRAPPC3
chr1	36586145	0.0757627	8.39173e-05	0.00143918	64	53	0.828125	68	66	0.970588	-0.142463	TRAPPC3
chr1	36586163	0.000220214	5.0707e-05	0.000968778	66	28	0.424242	68	59	0.867647	-0.443405	TRAPPC3
chr1	36586216	0.000100323	8.13492e-06	0.000233618	59	46	0.779661	60	60	1	-0.220339	TRAPPC3
chr1	36586272	0.750819	1.15689e-05	0.000305744	51	48	0.941176	45	43	0.955556	-0.0143791	TRAPPC3
chr1	36586296	0.111424	9.87509e-05	0.00163681	40	30	0.75	36	34	0.944444	-0.194444	TRAPPC3
chr1	36586326	0.914792	0.00312846	0.0237267	29	28	0.965517	25	24	0.96	0.00551724	TRAPPC3
chr1	36951693	0.0822847	0.00359117	0.0263967	60	54	0.9	60	59	0.983333	-0.0833333	CSF3R
chr1	36951867	0.0274083	0.0078539	0.0477971	62	45	0.725806	75	66	0.88	-0.154194	CSF3R
chr1	36952235	0.000984037	0.000808046	0.00831656	74	7	0.0945946	91	34	0.373626	-0.279032	CSF3R
chr1	36952318	0.827185	0.000190549	0.00271052	64	1	0.015625	87	1	0.0114943	0.00413075	CSF3R
chr1	36952339	0.0493374	0.0023205	0.0188102	64	0	0	83	4	0.0481928	-0.0481928	CSF3R
chr1	36952351	0.0704142	0.00210186	0.0174282	60	0	0	81	3	0.037037	-0.037037	CSF3R
chr1	36952391	0.557243	0.00261037	0.0205959	49	4	0.0816327	52	6	0.115385	-0.033752	CSF3R
chr1	36952491	0.00215647	0.00215647	0.0177703	58	1	0.0172414	63	11	0.174603	-0.157362	CSF3R
chr1	36952571	0.371116	0.00175213	0.0151556	43	22	0.511628	45	17	0.377778	0.13385	CSF3R
chr1	36952576	0.06604	0.00134362	0.0123682	43	31	0.72093	47	22	0.468085	0.252845	CSF3R
chr1	36952609	0.0143297	0.00145262	0.0131393	56	5	0.0892857	39	12	0.307692	-0.218407	CSF3R
chr1	36952644	0.0687771	0.000906749	0.00909048	69	3	0.0434783	42	9	0.214286	-0.170807	CSF3R
chr1	36952702	0.0413672	0.00125222	0.0117182	78	1	0.0128205	59	14	0.237288	-0.224468	CSF3R
chr1	36952704	0.051262	0.00132749	0.0122488	79	19	0.240506	59	28	0.474576	-0.23407	CSF3R
chr1	36952722	0.222767	0.000537089	0.00607705	75	12	0.16	61	23	0.377049	-0.217049	CSF3R
chr1	36952757	0.0503297	0.000296772	0.00380948	79	2	0.0253165	65	11	0.169231	-0.143914	CSF3R
chr1	36952849	0.0833321	0.00522834	0.0351734	68	36	0.529412	72	52	0.722222	-0.19281	CSF3R
chr1	36952886	0.00457196	0.00306586	0.0233542	51	13	0.254902	63	45	0.714286	-0.459384	CSF3R
chr1	36953042	0.0586989	0.000255407	0.00339498	28	28	1	28	24	0.857143	0.142857	CSF3R
chr1	36953044	0.549254	0.000774367	0.0080488	28	27	0.964286	28	26	0.928571	0.0357143	CSF3R
chr1	36953084	0.0293498	0.00442555	0.0309347	38	35	0.921053	44	44	1	-0.0789474	CSF3R
chr1	38288844	0.169873	0.000703966	0.00749262	64	49	0.765625	85	80	0.941176	-0.175551	MTF1
chr1	38288877	0.0445739	0.00716258	0.0445543	64	48	0.75	74	67	0.905405	-0.155405	MTF1
chr1	38288984	0.00360218	0.00520194	0.0350482	76	34	0.447368	53	41	0.773585	-0.326216	MTF1
chr1	38289053	0.160996	0.000514382	0.00586666	64	46	0.71875	43	39	0.906977	-0.188227	MTF1
chr1	38289075	0.329506	0.00235065	0.0189987	52	39	0.75	38	34	0.894737	-0.144737	MTF1
chr1	38289104	0.0581643	3.78678e-05	0.000767961	26	11	0.423077	19	14	0.736842	-0.313765	MTF1
chr1	38289296	0.00142858	0.000650395	0.00704885	86	9	0.104651	97	49	0.505155	-0.400503	MTF1
chr1	38289369	0.00805895	8.02275e-06	0.000231169	96	10	0.104167	101	47	0.465347	-0.36118	MTF1
chr1	38289409	0.000440991	2.89569e-06	0.00010604	89	13	0.146067	97	47	0.484536	-0.338469	MTF1
chr1	40006271	0.0218541	0.000533306	0.00604299	75	51	0.68	79	74	0.936709	-0.256709	PPIEL
chr1	40400504	0.0171517	0.00374955	0.0272685	61	0	0	61	4	0.0655738	-0.0655738	MFSD2A
chr1	40400660	0.0661413	0.00533722	0.0356969	66	51	0.772727	72	64	0.888889	-0.116162	MFSD2A
chr1	40400664	0.0165426	0.00533722	0.0356969	37	24	0.648649	75	70	0.933333	-0.284685	MFSD2A
chr1	40400668	0.00395496	0.00533722	0.0356969	69	58	0.84058	77	75	0.974026	-0.133446	MFSD2A
chr1	40400680	0.511353	0.00533722	0.0356969	63	48	0.761905	73	59	0.808219	-0.0463144	MFSD2A
chr1	40542726	0.00100492	0.00758104	0.0465079	80	8	0.1	80	37	0.4625	-0.3625	PPT1
chr1	40542758	0.455485	0.00665916	0.0421987	76	2	0.0263158	82	4	0.0487805	-0.0224647	PPT1
chr1	40542787	0.0259801	0.00665916	0.0421987	70	2	0.0285714	72	9	0.125	-0.0964286	PPT1
chr1	40542922	0.0797179	0.00665916	0.0421987	83	24	0.289157	64	35	0.546875	-0.257718	PPT1
chr1	40810364	0.000171885	0.000444213	0.00521917	81	3	0.037037	76	31	0.407895	-0.370858	COL9A2
chr1	40810466	0.135792	0.00013256	0.00205325	90	3	0.0333333	66	6	0.0909091	-0.0575758	COL9A2
chr1	40810483	0.295779	0.00013256	0.00205325	105	1	0.00952381	76	0	0	0.00952381	COL9A2
chr1	40810552	0.000159075	0.000498328	0.00572468	98	0	0	89	11	0.123596	-0.123596	COL9A2
chr1	40856031	0.00403336	0.00403336	0.0288339	82	3	0.0365854	87	26	0.298851	-0.262265	SMAP2
chr1	41405535	0.0546225	0.00791549	0.0480929	82	8	0.097561	84	21	0.25	-0.152439	CTPS1
chr1	41405598	0.18284	0.0070124	0.0438489	67	5	0.0746269	75	2	0.0266667	0.0479602	CTPS1
chr1	41405609	0.156017	0.00553422	0.0367267	66	54	0.818182	78	56	0.717949	0.100233	CTPS1
chr1	41574567	0.00626244	0.00626244	0.0403293	80	73	0.9125	84	53	0.630952	0.281548	SCMH1
chr1	42149334	0.098096	0.00481956	0.0330499	72	37	0.513889	75	52	0.693333	-0.179444	HIVEP3
chr1	42150098	0.0071106	0.0071106	0.0443067	54	24	0.444444	68	49	0.720588	-0.276144	HIVEP3
chr1	42204483	0.125673	0.00139676	0.0127488	62	50	0.806452	70	63	0.9	-0.0935484	HIVEP3
chr1	42205177	0.233669	0.00669851	0.0423714	48	0	0	47	1	0.0212766	-0.0212766	HIVEP3
chr1	42217525	0.00615582	0.00348627	0.0257945	70	41	0.585714	76	62	0.815789	-0.230075	HIVEP3
chr1	42217813	0.00359418	5.15836e-06	0.000164418	79	1	0.0126582	66	10	0.151515	-0.138857	HIVEP3
chr1	42217844	0.0358494	5.15836e-06	0.000164418	86	0	0	69	4	0.057971	-0.057971	HIVEP3
chr1	42217869	0.00435455	5.15836e-06	0.000164418	94	0	0	72	9	0.125	-0.125	HIVEP3
chr1	42218270	0.00255385	1.51039e-05	0.00037517	75	63	0.84	88	88	1	-0.16	HIVEP3
chr1	42218281	0.0537757	1.51039e-05	0.00037517	81	67	0.82716	90	89	0.988889	-0.161728	HIVEP3
chr1	42218331	0.102409	0.000100585	0.00165926	85	66	0.776471	93	87	0.935484	-0.159013	HIVEP3
chr1	42316197	0.390853	0.00298532	0.0228735	92	87	0.945652	75	74	0.986667	-0.0410145	HIVEP3
chr1	42316203	0.00474417	0.00298532	0.0228735	94	71	0.755319	75	70	0.933333	-0.178014	HIVEP3
chr1	42316235	0.0162475	0.00298532	0.0228735	100	74	0.74	75	69	0.92	-0.18	HIVEP3
chr1	42316306	0.00285653	0.000818048	0.00839006	94	49	0.521277	69	52	0.753623	-0.232347	HIVEP3
chr1	42316440	0.0275465	0.00146255	0.0132144	85	43	0.505882	95	65	0.684211	-0.178328	HIVEP3
chr1	42356531	0.00114752	0.00168046	0.0146709	56	44	0.785714	72	33	0.458333	0.327381	HIVEP3
chr1	42356633	0.0202668	0.00586617	0.0383986	60	28	0.466667	65	14	0.215385	0.251282	HIVEP3
chr1	42356652	0.105489	0.00586617	0.0383986	69	25	0.362319	69	5	0.0724638	0.289855	HIVEP3
chr1	42356666	0.008531	0.00586617	0.0383986	71	17	0.239437	74	5	0.0675676	0.171869	HIVEP3
chr1	42356716	0.236586	0.00586617	0.0383986	78	14	0.179487	94	8	0.0851064	0.0943808	HIVEP3
chr1	43847512	0.00221741	0.000588774	0.0065361	65	12	0.184615	87	46	0.528736	-0.34412	MED8
chr1	43847620	0.0135081	0.00182864	0.015661	80	38	0.475	82	62	0.756098	-0.281098	MED8
chr1	45272978	0.00581291	0.00581291	0.0381517	67	5	0.0746269	51	14	0.27451	-0.199883	TCTEX1D4
chr1	45273006	0.00125297	8.07191e-06	0.00023215	59	3	0.0508475	52	17	0.326923	-0.276076	TCTEX1D4
chr1	45273054	0.889866	8.24503e-05	0.00142127	51	1	0.0196078	42	1	0.0238095	-0.00420168	TCTEX1D4
chr1	45273235	0.223809	0.00103216	0.0100798	63	0	0	58	1	0.0172414	-0.0172414	TCTEX1D4
chr1	45273276	0.00659872	0.00659872	0.0419201	62	4	0.0645161	65	19	0.292308	-0.227792	TCTEX1D4
chr1	45273398	0.247532	0.00147878	0.013324	52	1	0.0192308	49	0	0	0.0192308	TCTEX1D4
chr1	45273445	0.120311	0.000668907	0.00719957	53	0	0	65	2	0.0307692	-0.0307692	TCTEX1D4
chr1	45273932	0.920556	0.0023616	0.0190762	47	9	0.191489	52	8	0.153846	0.0376432	BTBD19
chr1	45273945	0.253671	0.00027253	0.00356773	46	4	0.0869565	55	1	0.0181818	0.0687747	BTBD19
chr1	45274031	0.0061535	0.00480647	0.0329819	60	21	0.35	62	8	0.129032	0.220968	BTBD19
chr1	45274166	0.265288	0.000289435	0.00373662	75	4	0.0533333	57	1	0.0175439	0.0357895	BTBD19
chr1	45274169	0.293002	0.00102247	0.00999993	75	1	0.0133333	55	0	0	0.0133333	BTBD19
chr1	45274205	0.189171	0.00210604	0.0174574	58	23	0.396552	52	11	0.211538	0.185013	BTBD19
chr1	45274208	0.0918043	0.00266368	0.0209221	58	23	0.396552	51	12	0.235294	0.161258	BTBD19
chr1	45274211	0.180253	0.00336712	0.0251144	56	25	0.446429	49	9	0.183673	0.262755	BTBD19
chr1	45274214	0.0203561	0.00344928	0.0255979	52	20	0.384615	50	5	0.1	0.284615	BTBD19
chr1	45274217	0.0503398	0.00299906	0.0229605	49	18	0.367347	50	8	0.16	0.207347	BTBD19
chr1	45274220	0.125854	0.00326843	0.0245517	48	16	0.333333	46	7	0.152174	0.181159	BTBD19
chr1	45466937	0.595006	0.00337143	0.0251377	36	23	0.638889	41	28	0.682927	-0.0440379	HECTD3
chr1	45467065	0.00503072	0.00463229	0.0320477	59	34	0.576271	67	59	0.880597	-0.304326	HECTD3
chr1	45467073	0.0330965	0.00463229	0.0320477	59	44	0.745763	74	69	0.932432	-0.18667	HECTD3
chr1	45467167	0.226654	0.0079872	0.0484339	59	58	0.983051	63	63	1	-0.0169492	HECTD3
chr1	46142865	0.0468105	0.000160246	0.00237794	73	64	0.876712	77	75	0.974026	-0.0973136	GPBP1L1
chr1	46142875	0.0445139	0.000160246	0.00237794	73	67	0.917808	75	74	0.986667	-0.0688584	GPBP1L1
chr1	46142899	0.00549355	0.000160246	0.00237794	69	38	0.550725	71	67	0.943662	-0.392937	GPBP1L1
chr1	46142938	0.000228463	0.000160246	0.00237794	56	28	0.5	64	60	0.9375	-0.4375	GPBP1L1
chr1	46142967	0.0167495	4.0988e-05	0.0008178	49	38	0.77551	56	55	0.982143	-0.206633	GPBP1L1
chr1	46143004	4.70547e-05	4.0988e-05	0.0008178	35	1	0.0285714	35	25	0.714286	-0.685714	GPBP1L1
chr1	46535725	9.10233e-06	9.10233e-06	0.000253537	68	2	0.0294118	79	69	0.873418	-0.844006	PIK3R3
chr1	46536006	0.0109253	5.23692e-05	0.000994059	97	81	0.835052	97	96	0.989691	-0.154639	PIK3R3
chr1	46536074	5.98808e-05	5.23692e-05	0.000994059	82	11	0.134146	98	55	0.561224	-0.427078	PIK3R3
chr1	46536186	0.00246087	7.11335e-06	0.000210346	92	2	0.0217391	94	18	0.191489	-0.16975	PIK3R3
chr1	46536195	0.0687491	7.11335e-06	0.000210346	98	2	0.0204082	95	9	0.0947368	-0.0743287	PIK3R3
chr1	46536305	0.0639796	0.000628733	0.00686776	90	4	0.0444444	69	9	0.130435	-0.0859903	PIK3R3
chr1	46536372	0.0027132	0.000628733	0.00686776	76	3	0.0394737	72	28	0.388889	-0.349415	PIK3R3
chr1	46838986	0.00267363	0.00267363	0.020988	76	65	0.855263	74	73	0.986486	-0.131223	NSUN4
chr1	46839651	3.32543e-05	8.8808e-06	0.000249009	46	1	0.0217391	41	23	0.560976	-0.539236	NSUN4
chr1	46839679	0.0114392	4.16192e-06	0.000140281	54	23	0.425926	47	37	0.787234	-0.361308	NSUN4
chr1	46839683	0.0113186	4.16192e-06	0.000140281	57	40	0.701754	47	44	0.93617	-0.234416	NSUN4
chr1	46839871	0.00288941	3.01041e-06	0.000109415	50	3	0.06	49	16	0.326531	-0.266531	NSUN4
chr1	46840008	0.00986182	0.000165725	0.00243937	33	8	0.242424	20	17	0.85	-0.607576	NSUN4
chr1	46840076	0.00476904	0.000135628	0.00208943	31	12	0.387097	18	16	0.888889	-0.501792	NSUN4
chr1	48667984	0.253329	0.00758348	0.0465215	71	3	0.0422535	79	1	0.0126582	0.0295953	SKINTL
chr1	51770010	0.00278733	0.00278733	0.0216951	61	37	0.606557	63	20	0.31746	0.289097	TTC39A
chr1	52044353	0.007798	0.00744354	0.0458415	77	49	0.636364	79	67	0.848101	-0.211738	OSBPL9
chr1	52044465	0.0686132	0.00744354	0.0458415	82	66	0.804878	74	70	0.945946	-0.141068	OSBPL9
chr1	55697568	0.0344515	2.05182e-05	0.00047684	70	62	0.885714	76	74	0.973684	-0.0879699	MIR4422
chr1	55697658	6.92954e-05	3.9601e-05	0.00079698	83	53	0.638554	92	88	0.956522	-0.317968	MIR4422
chr1	55697715	0.000906002	0.00060713	0.00669727	83	76	0.915663	99	99	1	-0.0843373	MIR4422
chr1	55697851	0.114736	0.00148522	0.0133666	85	84	0.988235	92	87	0.945652	0.0425831	MIR4422
chr1	55776310	0.00164354	0.00293857	0.0226047	86	57	0.662791	86	80	0.930233	-0.267442	7SK
chr1	55776485	0.00238574	4.31819e-06	0.000144217	76	28	0.368421	70	47	0.671429	-0.303008	7SK
chr1	55776559	0.00174602	0.000101232	0.00166746	67	22	0.328358	78	48	0.615385	-0.287026	7SK
chr1	55776663	0.0227214	0.000572934	0.00639458	49	35	0.714286	69	62	0.898551	-0.184265	7SK
chr1	56890804	0.0524652	0.000720939	0.00762103	76	66	0.868421	78	49	0.628205	0.240216	PPAP2B
chr1	56890902	0.0259314	0.000248329	0.00332472	95	32	0.336842	84	14	0.166667	0.170175	PPAP2B
chr1	56890956	0.00066224	0.000248329	0.00332472	89	31	0.348315	87	9	0.103448	0.244866	PPAP2B
chr1	56891055	0.0179704	0.000365425	0.0044896	69	30	0.434783	89	22	0.247191	0.187592	PPAP2B
chr1	56935590	0.00601868	0.00601868	0.0391443	53	41	0.773585	65	63	0.969231	-0.195646	PPAP2B
chr1	56977393	0.245898	0.000617775	0.00678563	60	16	0.266667	67	12	0.179104	0.0875622	PPAP2B
chr1	56977721	0.226637	0.000598395	0.00662098	59	58	0.983051	63	63	1	-0.0169492	PPAP2B
chr1	59347405	0.00358818	0.00358818	0.0263793	87	12	0.137931	76	0	0	0.137931	LOC100131060
chr1	59756158	0.00204396	0.00251142	0.0200017	82	8	0.097561	81	34	0.419753	-0.322192	FGGY
chr1	59756183	0.0832243	0.00251142	0.0200017	60	28	0.466667	82	68	0.829268	-0.362602	FGGY
chr1	59756221	0.0927347	0.00302936	0.0231471	20	4	0.2	39	17	0.435897	-0.235897	FGGY
chr1	59758899	0.216065	0.00481229	0.0330097	75	74	0.986667	61	58	0.95082	0.035847	FGGY
chr1	60162396	0.00805654	0.00241145	0.0193825	64	13	0.203125	64	27	0.421875	-0.21875	FGGY
chr1	60162405	0.0131224	0.00241145	0.0193825	64	19	0.296875	63	33	0.52381	-0.226935	FGGY
chr1	60162571	0.0709703	0.000816809	0.0083798	68	0	0	55	2	0.0363636	-0.0363636	FGGY
chr1	60216416	0.00603082	0.000248532	0.00332616	71	18	0.253521	90	63	0.7	-0.446479	FGGY
chr1	60216470	0.000820367	0.000379536	0.0046125	74	2	0.027027	87	36	0.413793	-0.386766	FGGY
chr1	60216630	0.020141	0.00783544	0.0476971	63	41	0.650794	52	49	0.942308	-0.291514	FGGY
chr1	60216636	0.218925	0.00783544	0.0476971	65	57	0.876923	55	53	0.963636	-0.0867133	FGGY
chr1	61719438	0.00180071	0.00180071	0.0154757	82	73	0.890244	87	51	0.586207	0.304037	NFIA
chr1	61869223	0.770428	0.00313097	0.0237328	68	64	0.941176	72	71	0.986111	-0.0449346	NFIA
chr1	61869996	0.239014	0.000886143	0.00892756	81	16	0.197531	80	10	0.125	0.0725309	NFIA
chr1	61870245	0.00631454	0.00631454	0.0405604	76	49	0.644737	80	34	0.425	0.219737	NFIA
chr1	61918362	0.003565	0.003565	0.0262463	74	18	0.243243	92	6	0.0652174	0.178026	NFIA
chr1	61918389	0.220424	0.00188246	0.0160321	80	40	0.5	98	40	0.408163	0.0918367	NFIA
chr1	63266107	8.14162e-05	5.26391e-06	0.000166976	65	4	0.0615385	82	36	0.439024	-0.377486	ATG4C
chr1	63266118	0.000109386	5.62634e-06	0.000175961	66	6	0.0909091	81	36	0.444444	-0.353535	ATG4C
chr1	65329740	0.626608	0.00104857	0.0102032	98	33	0.336735	89	33	0.370787	-0.0340518	JAK1
chr1	65329770	0.117767	1.03589e-05	0.000279412	93	52	0.55914	80	54	0.675	-0.11586	JAK1
chr1	65330014	0.123139	8.66884e-06	0.000244724	70	2	0.0285714	56	0	0	0.0285714	JAK1
chr1	65330046	0.27648	0.000309758	0.00394217	76	1	0.0131579	61	0	0	0.0131579	JAK1
chr1	65330160	0.1128	0.000260527	0.00344844	73	2	0.0273973	63	0	0	0.0273973	JAK1
chr1	65330291	0.00272346	0.000123163	0.00193655	80	52	0.65	87	33	0.37931	0.27069	JAK1
chr1	65330404	0.0139968	3.69386e-05	0.000753745	73	19	0.260274	89	53	0.595506	-0.335232	JAK1
chr1	65330566	0.00183534	8.3274e-05	0.00143117	80	34	0.425	73	54	0.739726	-0.314726	JAK1
chr1	65363738	0.00776408	0.00776408	0.0473912	46	21	0.456522	72	58	0.805556	-0.349034	JAK1
chr1	65363869	0.000573844	0.000103327	0.00169365	66	0	0	69	14	0.202899	-0.202899	JAK1
chr1	65363871	0.00255765	0.00197052	0.0165953	68	1	0.0147059	70	14	0.2	-0.185294	JAK1
chr1	65363953	0.0974316	0.00536124	0.0358221	58	1	0.0172414	61	7	0.114754	-0.0975127	JAK1
chr1	65363973	0.0458389	1.11923e-05	0.000297617	60	4	0.0666667	67	24	0.358209	-0.291542	JAK1
chr1	65388097	0.00523758	0.00523758	0.0352136	50	27	0.54	72	18	0.25	0.29	JAK1
chr1	65545702	0.0224288	9.66571e-05	0.00161096	74	39	0.527027	71	54	0.760563	-0.233536	MIR101-1
chr1	65545865	0.000772479	0.00128307	0.011938	53	1	0.0188679	55	18	0.327273	-0.308405	MIR101-1
chr1	65545902	0.00361688	0.00128307	0.011938	48	14	0.291667	44	27	0.613636	-0.32197	MIR101-1
chr1	65545916	0.191306	0.00429453	0.030233	45	42	0.933333	44	44	1	-0.0666667	MIR101-1
chr1	65545924	0.229224	0.00429453	0.030233	44	44	1	42	41	0.97619	0.0238095	MIR101-1
chr1	65563135	0.0101954	0.00209821	0.0174036	55	47	0.854545	57	36	0.631579	0.222967	MIR101-1
chr1	65631688	0.0926382	0.000357812	0.00441611	91	89	0.978022	79	73	0.924051	0.0539713	AK4
chr1	65631845	0.00421439	0.00511149	0.0345723	76	44	0.578947	60	18	0.3	0.278947	AK4
chr1	66846169	0.00371838	0.000575543	0.00641587	68	0	0	93	9	0.0967742	-0.0967742	PDE4B
chr1	66846241	0.00505985	0.000575543	0.00641587	71	0	0	116	8	0.0689655	-0.0689655	PDE4B
chr1	66861109	0.0821435	0.00666018	0.0422038	79	0	0	71	2	0.028169	-0.028169	PDE4B
chr1	66861171	0.0851239	0.00376278	0.0273411	60	8	0.133333	62	19	0.306452	-0.173118	PDE4B
chr1	66861232	0.0145624	0.00158554	0.0140367	65	6	0.0923077	62	22	0.354839	-0.262531	PDE4B
chr1	66861294	0.0407391	0.00158554	0.0140367	68	5	0.0735294	71	19	0.267606	-0.194076	PDE4B
chr1	66861329	0.0390219	0.000255464	0.00339526	68	6	0.0882353	66	20	0.30303	-0.214795	PDE4B
chr1	66861413	0.0290389	0.000259533	0.00343787	58	3	0.0517241	60	15	0.25	-0.198276	PDE4B
chr1	66861512	0.00175865	0.000314393	0.00398841	56	0	0	52	10	0.192308	-0.192308	PDE4B
chr1	66861658	0.0462914	0.000548036	0.00616852	58	2	0.0344828	56	8	0.142857	-0.108374	PDE4B
chr1	66861946	9.85127e-06	9.85127e-06	0.000268803	87	19	0.218391	85	74	0.870588	-0.652197	PDE4B
chr1	66862506	0.00226784	9.4092e-06	0.000260095	74	23	0.310811	79	77	0.974684	-0.663873	PDE4B
chr1	66862595	0.00174302	2.8631e-06	0.000105313	80	49	0.6125	82	74	0.902439	-0.289939	PDE4B
chr1	66863172	0.000704286	0.000704286	0.00749562	65	4	0.0615385	78	40	0.512821	-0.451282	PDE4B
chr1	67030195	0.231492	0.00459846	0.0318659	87	0	0	111	2	0.018018	-0.018018	SGIP1
chr1	68080451	0.000779641	6.3776e-05	0.00116429	80	28	0.35	80	62	0.775	-0.425	GADD45A
chr1	68080497	8.40941e-05	6.3776e-05	0.00116429	89	13	0.146067	85	56	0.658824	-0.512756	GADD45A
chr1	68080531	0.0566856	6.3776e-05	0.00116429	91	43	0.472527	102	78	0.764706	-0.292178	GADD45A
chr1	68150325	0.0396078	0.00668129	0.0422944	61	3	0.0491803	61	0	0	0.0491803	GADD45A
chr1	68150355	0.0513513	0.00535714	0.035806	74	3	0.0405405	64	0	0	0.0405405	GADD45A
chr1	84284695	0.000250144	0.00108237	0.0104612	93	2	0.0215054	87	22	0.252874	-0.231368	AK097722
chr1	84284695	0.000250144	0.00108237	0.0104612	93	2	0.0215054	87	22	0.252874	-0.231368	BC036594
chr1	84284695	0.000250144	0.00108237	0.0104612	93	2	0.0215054	87	22	0.252874	-0.231368	MIR548AP
chr1	84284779	0.082269	0.00108237	0.0104612	84	3	0.0357143	88	9	0.102273	-0.0665584	AK097722
chr1	84284779	0.082269	0.00108237	0.0104612	84	3	0.0357143	88	9	0.102273	-0.0665584	BC036594
chr1	84284779	0.082269	0.00108237	0.0104612	84	3	0.0357143	88	9	0.102273	-0.0665584	MIR548AP
chr1	84900533	6.7613e-05	0.000207721	0.00290155	79	66	0.835443	62	27	0.435484	0.399959	DNASE2B
chr1	84900706	0.0647302	0.000207721	0.00290155	63	32	0.507937	61	15	0.245902	0.262035	DNASE2B
chr1	85039257	0.000244029	0.000244029	0.00328225	93	25	0.268817	88	3	0.0340909	0.234726	CTBS
chr1	85039317	0.313043	0.000142931	0.00217889	85	9	0.105882	54	3	0.0555556	0.0503268	CTBS
chr1	87691780	0.00796742	0.000196768	0.0027789	46	29	0.630435	59	19	0.322034	0.308401	LOC339524
chr1	87762044	0.000312476	0.000383797	0.00465276	55	10	0.181818	64	44	0.6875	-0.505682	Mir_590
chr1	87762058	0.00187778	0.000383797	0.00465276	26	4	0.153846	56	40	0.714286	-0.56044	Mir_590
chr1	87762080	0.0338866	0.000383797	0.00465276	40	10	0.25	45	27	0.6	-0.35	Mir_590
chr1	87762164	0.000209535	0.00122698	0.0115316	42	10	0.238095	35	28	0.8	-0.561905	Mir_590
chr1	87762223	0.886817	0.00122698	0.0115316	68	64	0.941176	75	71	0.946667	-0.0054902	Mir_590
chr1	87762235	0.0185485	0.00122698	0.0115316	77	62	0.805195	82	80	0.97561	-0.170415	Mir_590
chr1	87836424	0.146679	0.00624181	0.0402363	73	57	0.780822	107	96	0.897196	-0.116374	LOC100505768
chr1	87836733	0.050109	0.00687476	0.0431852	66	66	1	69	65	0.942029	0.057971	LOC100505768
chr1	87868094	1.69759e-05	0.00125276	0.0117186	98	44	0.44898	98	3	0.0306122	0.418367	LOC100505768
chr1	87868219	0.295224	0.00125276	0.0117186	98	94	0.959184	92	91	0.98913	-0.0299468	LOC100505768
chr1	88251287	0.000939053	0.000939053	0.0093438	58	25	0.431034	61	54	0.885246	-0.454211	5S_rRNA
chr1	89776302	0.000427232	0.000427232	0.00506248	66	53	0.80303	61	27	0.442623	0.360407	LOC729930
chr1	89820491	0.000138275	0.000138275	0.00212233	67	61	0.910448	71	34	0.478873	0.431575	GBP6
chr1	90131478	0.456168	0.00407269	0.0290501	66	64	0.969697	79	78	0.987342	-0.0176448	LRRC8C
chr1	90131590	0.181796	0.00389982	0.0281086	71	68	0.957746	96	95	0.989583	-0.0318369	LRRC8C
chr1	90131605	0.00241001	0.00389982	0.0281086	74	59	0.797297	95	91	0.957895	-0.160597	LRRC8C
chr1	90131643	0.0100984	0.0050421	0.0342357	76	35	0.460526	89	66	0.741573	-0.281047	LRRC8C
chr1	90131664	0.0289499	0.0050421	0.0342357	80	69	0.8625	79	76	0.962025	-0.0995253	LRRC8C
chr1	90131676	0.0134047	0.0050421	0.0342357	82	36	0.439024	79	50	0.632911	-0.193887	LRRC8C
chr1	90158718	0.000207359	1.10569e-05	0.000294277	62	0	0	63	14	0.222222	-0.222222	LRRC8C
chr1	90158788	0.000428299	1.10569e-05	0.000294277	75	43	0.573333	103	95	0.92233	-0.348997	LRRC8C
chr1	90219760	0.00568057	0.00568057	0.0374821	30	15	0.5	20	19	0.95	-0.45	LRRC8C
chr1	90220310	0.00118697	1.74356e-05	0.000421192	93	0	0	84	11	0.130952	-0.130952	LRRC8C
chr1	90220392	0.000444617	0.00178235	0.0153579	90	8	0.0888889	88	59	0.670455	-0.581566	LRRC8C
chr1	90220492	0.112549	0.00115818	0.0110303	108	94	0.87037	94	88	0.93617	-0.0657998	LRRC8C
chr1	90220678	0.00831393	0.00721007	0.0447679	92	75	0.815217	88	84	0.954545	-0.139328	LRRC8C
chr1	90288520	0.0130192	0.0013588	0.0124778	78	78	1	76	67	0.881579	0.118421	LRRC8D
chr1	90288671	0.000552938	0.00033646	0.00420919	64	27	0.421875	68	2	0.0294118	0.392463	LRRC8D
chr1	90288696	0.04713	0.0010588	0.010281	65	40	0.615385	71	29	0.408451	0.206934	LRRC8D
chr1	93416700	0.0601354	0.00144304	0.013077	37	24	0.648649	63	57	0.904762	-0.256113	FAM69A
chr1	93416710	0.000295847	0.00144304	0.013077	34	3	0.0882353	57	29	0.508772	-0.420537	FAM69A
chr1	93416981	0.0211015	0.00689636	0.0432873	80	75	0.9375	89	66	0.741573	0.195927	FAM69A
chr1	93417130	0.089523	0.00689636	0.0432873	87	77	0.885057	98	76	0.77551	0.109547	FAM69A
chr1	93417162	0.036806	0.00689636	0.0432873	84	77	0.916667	95	73	0.768421	0.148246	FAM69A
chr1	95079846	0.0541233	0.00626393	0.0403308	92	89	0.967391	95	95	1	-0.0326087	BC030750
chr1	95079878	0.133366	0.00626393	0.0403308	82	62	0.756098	99	84	0.848485	-0.0923873	BC030750
chr1	95079922	0.454505	0.00626393	0.0403308	73	71	0.972603	101	96	0.950495	0.0221077	BC030750
chr1	95233504	0.415768	0.00465003	0.0321516	72	18	0.25	77	15	0.194805	0.0551948	BC030750
chr1	95233616	0.0209487	0.00239638	0.0192807	88	2	0.0227273	85	9	0.105882	-0.0831551	BC030750
chr1	95233838	0.0414544	0.00376664	0.0273628	64	1	0.015625	78	7	0.0897436	-0.0741186	BC030750
chr1	95233893	0.030869	0.00456986	0.0317093	72	23	0.319444	89	51	0.573034	-0.253589	BC030750
chr1	101096938	0.0629888	0.00181877	0.015596	68	1	0.0147059	78	6	0.0769231	-0.0622172	LOC100128787
chr1	101097056	0.000453793	0.00181877	0.015596	47	0	0	56	19	0.339286	-0.339286	LOC100128787
chr1	101097065	0.000416388	9.7271e-05	0.00161845	48	0	0	55	18	0.327273	-0.327273	LOC100128787
chr1	108606574	0.00292718	0.00292718	0.0225327	67	5	0.0746269	82	22	0.268293	-0.193666	VAV3-AS1
chr1	109712751	0.0142886	0.00364951	0.0267149	67	63	0.940299	59	47	0.79661	0.143688	KIAA1324
chr1	109712802	0.194623	0.0039835	0.0285713	72	17	0.236111	75	27	0.36	-0.123889	KIAA1324
chr1	109712808	0.00302026	0.0039835	0.0285713	74	16	0.216216	77	40	0.519481	-0.303264	KIAA1324
chr1	109712899	0.121667	0.000980637	0.00966374	79	2	0.0253165	87	7	0.0804598	-0.0551433	KIAA1324
chr1	109712945	0.00130192	0.000980637	0.00966374	64	8	0.125	72	37	0.513889	-0.388889	KIAA1324
chr1	109932359	0.449357	0.00533986	0.0357108	79	28	0.35443	90	37	0.411111	-0.0566807	SORT1
chr1	109932448	0.00632279	0.00777854	0.0474657	74	1	0.0135135	84	10	0.119048	-0.105534	SORT1
chr1	110150188	0.000503852	0.00154354	0.013759	82	3	0.0365854	73	37	0.506849	-0.470264	GNAT2
chr1	110161759	0.00904988	0.00282059	0.0219109	75	60	0.8	57	30	0.526316	0.273684	AMPD2
chr1	110358793	0.0915756	0.00789971	0.0480274	86	27	0.313953	89	40	0.449438	-0.135485	EPS8L3
chr1	110359255	0.107286	0.000881966	0.00889354	73	0	0	81	2	0.0246914	-0.0246914	EPS8L3
chr1	110359403	0.00736741	0.000120295	0.00190361	53	3	0.0566038	70	17	0.242857	-0.186253	EPS8L3
chr1	110359408	0.0304185	0.000276847	0.00361237	51	4	0.0784314	70	18	0.257143	-0.178711	EPS8L3
chr1	110359534	0.00712457	0.000212596	0.00295362	60	38	0.633333	77	68	0.883117	-0.249784	EPS8L3
chr1	110363858	0.00179732	0.000426889	0.00505898	84	5	0.0595238	72	22	0.305556	-0.246032	EPS8L3
chr1	110363866	0.00466585	0.000426889	0.00505898	80	8	0.1	68	28	0.411765	-0.311765	EPS8L3
chr1	110363920	0.0091337	2.42996e-05	0.000543253	83	0	0	72	5	0.0694444	-0.0694444	EPS8L3
chr1	110363986	0.00472283	5.03888e-06	0.000161466	80	0	0	63	7	0.111111	-0.111111	EPS8L3
chr1	110364081	0.0019289	1.33727e-05	0.000340829	71	0	0	45	5	0.111111	-0.111111	EPS8L3
chr1	110364118	0.0214594	1.33727e-05	0.000340829	50	1	0.02	31	6	0.193548	-0.173548	EPS8L3
chr1	110364249	0.00324477	8.72841e-05	0.00148582	67	2	0.0298507	49	13	0.265306	-0.235455	EPS8L3
chr1	110364416	0.0637355	0.00334572	0.0249901	41	4	0.097561	54	13	0.240741	-0.14318	EPS8L3
chr1	110364819	0.340615	0.00600741	0.0390929	25	0	0	44	1	0.0227273	-0.0227273	EPS8L3
chr1	110364902	0.00451665	0.00295848	0.0227116	60	2	0.0333333	58	14	0.241379	-0.208046	EPS8L3
chr1	110364931	0.135699	0.00512109	0.034614	62	13	0.209677	50	20	0.4	-0.190323	EPS8L3
chr1	110364940	0.0525922	0.00535302	0.0357841	61	12	0.196721	49	22	0.44898	-0.252258	EPS8L3
chr1	110365071	0.0464874	0.00211296	0.0174962	70	1	0.0142857	57	5	0.0877193	-0.0734336	EPS8L3
chr1	110477053	0.00264495	3.50592e-05	0.000722827	73	41	0.561644	57	47	0.824561	-0.262918	CSF1
chr1	110477159	0.0201052	3.50592e-05	0.000722827	87	16	0.183908	58	34	0.586207	-0.402299	CSF1
chr1	110477193	0.000126534	3.50592e-05	0.000722827	89	42	0.47191	60	54	0.9	-0.42809	CSF1
chr1	111045464	0.0184689	0.00160307	0.0141527	58	55	0.948276	86	86	1	-0.0517241	CYMP
chr1	111045502	0.0658917	0.000401111	0.00482087	67	55	0.820896	90	83	0.922222	-0.101327	CYMP
chr1	111045564	0.000994147	0.000319641	0.00404163	43	3	0.0697674	59	28	0.474576	-0.404809	CYMP
chr1	111045667	0.0131312	0.00761157	0.0466608	79	74	0.936709	65	65	1	-0.0632911	CYMP
chr1	111177570	0.0298213	0.000371754	0.00454724	69	5	0.0724638	67	14	0.208955	-0.136491	KCNA2
chr1	111177596	0.00971329	0.000371754	0.00454724	66	7	0.106061	72	25	0.347222	-0.241162	KCNA2
chr1	111177619	0.042558	0.000371754	0.00454724	72	26	0.361111	79	60	0.759494	-0.398383	KCNA2
chr1	111177671	0.000193414	0.000291933	0.00376248	83	10	0.120482	72	38	0.527778	-0.407296	KCNA2
chr1	111177828	0.160325	0.00506713	0.0343524	37	36	0.972973	38	34	0.894737	0.0782361	KCNA2
chr1	111189819	0.0115819	0.000310882	0.00395265	99	70	0.707071	75	39	0.52	0.187071	KCNA2
chr1	111189870	0.00986853	0.000346877	0.0043091	94	44	0.468085	73	20	0.273973	0.194113	KCNA2
chr1	111265538	0.0306624	0.00210766	0.0174653	100	24	0.24	79	33	0.417722	-0.177722	KCNA3
chr1	111265559	0.00340527	0.00210766	0.0174653	104	21	0.201923	82	36	0.439024	-0.237101	KCNA3
chr1	111265677	0.0247141	0.00268017	0.0210294	59	7	0.118644	69	21	0.304348	-0.185704	KCNA3
chr1	111670750	0.00142376	4.79213e-05	0.000926539	56	8	0.142857	51	33	0.647059	-0.504202	DRAM2
chr1	111670788	0.00396259	2.50266e-05	0.000555855	41	11	0.268293	47	42	0.893617	-0.625324	DRAM2
chr1	111671128	0.021441	0.000694028	0.00740813	90	1	0.0111111	68	8	0.117647	-0.106536	DRAM2
chr1	111671313	0.0201109	0.00072818	0.00768103	62	47	0.758065	73	72	0.986301	-0.228237	DRAM2
chr1	111671458	0.0241062	0.00108488	0.0104778	58	50	0.862069	86	83	0.965116	-0.103047	DRAM2
chr1	111671533	0.362203	0.000376878	0.00458759	80	74	0.925	112	108	0.964286	-0.0392857	DRAM2
chr1	111671613	0.000727368	0.000727368	0.00767592	95	76	0.8	84	82	0.97619	-0.17619	DRAM2
chr1	111742273	0.00880102	0.00180834	0.0155236	51	40	0.784314	65	64	0.984615	-0.200302	DENND2D
chr1	111742290	0.00706752	0.00017258	0.00251501	53	39	0.735849	66	66	1	-0.264151	DENND2D
chr1	111742490	0.00797007	0.000111587	0.00179832	75	59	0.786667	58	56	0.965517	-0.178851	DENND2D
chr1	111742514	0.0858715	0.00115816	0.0110303	71	55	0.774648	54	53	0.981481	-0.206834	DENND2D
chr1	111742663	0.00404431	9.69181e-05	0.00161391	72	31	0.430556	61	48	0.786885	-0.35633	DENND2D
chr1	111742731	0.00270018	0.00101674	0.00994898	77	15	0.194805	58	39	0.672414	-0.477609	DENND2D
chr1	111742913	0.224241	1.51318e-05	0.000375686	49	1	0.0204082	53	0	0	0.0204082	DENND2D
chr1	111742963	0.0473795	0.00011183	0.00180142	56	0	0	57	3	0.0526316	-0.0526316	DENND2D
chr1	111743019	0.00573482	4.40986e-06	0.000146464	66	1	0.0151515	77	14	0.181818	-0.166667	DENND2D
chr1	111743034	1.53801e-05	4.40986e-06	0.000146464	69	1	0.0144928	79	30	0.379747	-0.365254	DENND2D
chr1	111743037	0.00137009	4.40986e-06	0.000146464	68	2	0.0294118	77	36	0.467532	-0.438121	DENND2D
chr1	111743058	0.00160691	4.40986e-06	0.000146464	72	18	0.25	71	54	0.760563	-0.510563	DENND2D
chr1	112135234	0.00807224	0.00342381	0.0254446	83	48	0.578313	90	31	0.344444	0.233869	RAP1A
chr1	112135338	0.552506	0.00336915	0.0251222	61	21	0.344262	84	25	0.297619	0.0466432	RAP1A
chr1	112135487	0.0288008	0.00632507	0.0406081	42	0	0	36	3	0.0833333	-0.0833333	RAP1A
chr1	112135662	0.0672947	0.00348113	0.0257609	52	0	0	57	4	0.0701754	-0.0701754	RAP1A
chr1	116270625	0.000182894	0.000182894	0.00262777	95	0	0	76	10	0.131579	-0.131579	CASQ2
chr1	116270764	0.195771	1.0743e-05	0.000288137	65	0	0	76	3	0.0394737	-0.0394737	CASQ2
chr1	116270776	0.202648	0.000150419	0.00226346	68	0	0	85	3	0.0352941	-0.0352941	CASQ2
chr1	116324196	0.000250825	0.000250825	0.00335069	84	16	0.190476	93	55	0.591398	-0.400922	CASQ2
chr1	116519908	0.000809249	3.28237e-06	0.000116572	48	18	0.375	57	3	0.0526316	0.322368	SLC22A15
chr1	116519916	2.12187e-05	3.28237e-06	0.000116572	50	39	0.78	60	15	0.25	0.53	SLC22A15
chr1	116519939	9.27487e-05	3.03608e-06	0.000110009	52	24	0.461538	67	6	0.0895522	0.371986	SLC22A15
chr1	116519946	0.00213921	3.03608e-06	0.000110009	55	22	0.4	68	5	0.0735294	0.326471	SLC22A15
chr1	116520133	0.0444356	1.35706e-05	0.00034504	87	78	0.896552	82	64	0.780488	0.116064	SLC22A15
chr1	116520235	0.0030911	0.000554633	0.00622717	73	40	0.547945	64	18	0.28125	0.266695	SLC22A15
chr1	116520316	0.111592	0.00341411	0.0253898	68	14	0.205882	69	7	0.101449	0.104433	SLC22A15
chr1	116520530	0.277318	0.00137449	0.0125939	87	2	0.0229885	93	5	0.0537634	-0.0307749	SLC22A15
chr1	116520564	0.262866	0.00137449	0.0125939	88	11	0.125	85	6	0.0705882	0.0544118	SLC22A15
chr1	116520582	0.0260183	0.00137449	0.0125939	84	20	0.238095	86	9	0.104651	0.133444	SLC22A15
chr1	116520615	0.00213627	0.00137449	0.0125939	75	35	0.466667	71	12	0.169014	0.297653	SLC22A15
chr1	116520657	0.000980906	0.00137449	0.0125939	73	42	0.575342	71	18	0.253521	0.321821	SLC22A15
chr1	116520689	0.00873587	0.00137449	0.0125939	70	60	0.857143	82	43	0.52439	0.332753	SLC22A15
chr1	116520939	0.00711385	0.00711385	0.0443231	71	65	0.915493	78	41	0.525641	0.389852	SLC22A15
chr1	116521361	0.0035397	0.00126843	0.0118297	65	55	0.846154	67	26	0.38806	0.458094	SLC22A15
chr1	116521538	0.0134977	0.000309204	0.00393725	50	46	0.92	59	28	0.474576	0.445424	SLC22A15
chr1	116521632	0.0296822	0.00527617	0.0354128	64	61	0.953125	79	61	0.772152	0.180973	SLC22A15
chr1	116920145	0.0333273	0.000591478	0.00656053	75	67	0.893333	80	78	0.975	-0.0816667	ATP1A1
chr1	116920218	0.0483548	0.000387626	0.00468734	76	73	0.960526	80	80	1	-0.0394737	ATP1A1
chr1	116920220	0.0198521	0.000387626	0.00468734	77	68	0.883117	80	78	0.975	-0.0918831	ATP1A1
chr1	116920239	0.00277991	0.000166905	0.00245229	71	51	0.71831	91	84	0.923077	-0.204767	ATP1A1
chr1	116920274	0.0171535	0.000166905	0.00245229	66	55	0.833333	87	85	0.977011	-0.143678	ATP1A1
chr1	116920334	0.0192812	0.000166905	0.00245229	62	26	0.419355	72	62	0.861111	-0.441756	ATP1A1
chr1	116920374	0.0330948	0.000239121	0.00323093	65	33	0.507692	70	58	0.828571	-0.320879	ATP1A1
chr1	116920424	0.0165428	0.000328534	0.00413107	67	39	0.58209	80	76	0.95	-0.36791	ATP1A1
chr1	116920768	0.00271383	0.000165415	0.00243596	88	0	0	97	7	0.0721649	-0.0721649	ATP1A1
chr1	116920973	0.000324511	1.17581e-05	0.000309543	73	0	0	83	14	0.168675	-0.168675	ATP1A1
chr1	116921060	0.00665127	0.000456669	0.0053376	87	42	0.482759	85	74	0.870588	-0.38783	ATP1A1
chr1	116921146	0.142904	0.000456669	0.0053376	76	67	0.881579	82	80	0.97561	-0.0940308	ATP1A1
chr1	117040472	0.00950077	2.07413e-05	0.000481019	80	41	0.5125	76	71	0.934211	-0.421711	CD58
chr1	117040490	0.0022585	2.07413e-05	0.000481019	82	17	0.207317	69	53	0.768116	-0.560799	CD58
chr1	117040496	0.000286954	2.07413e-05	0.000481019	82	6	0.0731707	67	41	0.61194	-0.53877	CD58
chr1	117040559	0.000970601	3.03131e-06	0.000109949	87	25	0.287356	83	78	0.939759	-0.652403	CD58
chr1	117040698	0.0091158	0.00444207	0.0310153	64	25	0.390625	57	55	0.964912	-0.574287	CD58
chr1	117535929	0.93291	0.00181526	0.0155697	84	80	0.952381	89	85	0.955056	-0.00267523	PTGFRN
chr1	117535936	0.00639549	0.000270682	0.00354794	85	72	0.847059	93	91	0.978495	-0.131436	PTGFRN
chr1	117535942	0.296776	9.29882e-05	0.00156338	86	79	0.918605	94	90	0.957447	-0.0388422	PTGFRN
chr1	117535980	0.00461491	1.66581e-05	0.000405756	91	22	0.241758	89	66	0.741573	-0.499815	PTGFRN
chr1	117536250	0.542109	0.00172323	0.0149584	88	84	0.954545	73	71	0.972603	-0.0180573	PTGFRN
chr1	117537040	0.00387151	0.00171826	0.0149207	87	64	0.735632	83	76	0.915663	-0.18003	PTGFRN
chr1	117537210	0.000249246	4.17542e-05	0.00082995	90	3	0.0333333	80	39	0.4875	-0.454167	PTGFRN
chr1	117545677	0.279831	0.00200414	0.0168127	76	72	0.947368	56	55	0.982143	-0.0347744	CD101
chr1	117545827	0.00585763	0.00585763	0.0383582	93	42	0.451613	96	73	0.760417	-0.308804	CD101
chr1	117546054	0.00153666	4.26493e-06	0.000142841	91	0	0	102	8	0.0784314	-0.0784314	CD101
chr1	117546078	0.000499171	8.64958e-06	0.000244311	95	1	0.0105263	90	17	0.188889	-0.178363	CD101
chr1	117546553	0.000212506	2.38543e-05	0.000535564	77	14	0.181818	79	56	0.708861	-0.527043	CD101
chr1	117549903	0.0511993	0.00730225	0.0451597	85	1	0.0117647	89	7	0.0786517	-0.066887	CD101
chr1	117550029	0.00668827	0.00511473	0.0345865	71	0	0	85	6	0.0705882	-0.0705882	CD101
chr1	117550037	0.45504	0.00567744	0.0374699	71	3	0.0422535	86	6	0.0697674	-0.0275139	CD101
chr1	117550260	0.0487552	0.000607298	0.00669832	69	10	0.144928	78	22	0.282051	-0.137124	CD101
chr1	117550365	0.0072025	0.00221858	0.0181702	86	46	0.534884	79	63	0.797468	-0.262585	CD101
chr1	120531407	0.00215249	7.87949e-05	0.00136981	65	2	0.0307692	62	36	0.580645	-0.549876	NOTCH2
chr1	120531462	0.000613228	7.87949e-05	0.00136981	58	1	0.0172414	68	40	0.588235	-0.570994	NOTCH2
chr1	121258755	0.379318	0.00607106	0.0393995	57	3	0.0526316	40	4	0.1	-0.0473684	EMBP1
chr1	121258834	0.000186877	0.00607106	0.0393995	40	0	0	40	12	0.3	-0.3	EMBP1
chr1	121258892	0.0329452	0.00405505	0.0289595	42	27	0.642857	47	44	0.93617	-0.293313	EMBP1
chr1	121258894	0.0548134	0.00405505	0.0289595	42	25	0.595238	46	42	0.913043	-0.317805	EMBP1
chr1	143992682	0.000144909	0.000144909	0.00220078	41	17	0.414634	61	59	0.967213	-0.552579	SRGAP2B
chr1	143992924	0.000682634	0.000682634	0.00731313	94	0	0	94	34	0.361702	-0.361702	SRGAP2B
chr1	144536353	0.000522455	5.9624e-05	0.0011032	295	93	0.315254	288	50	0.173611	0.141643	LOC100288142
chr1	144536353	0.000522455	5.9624e-05	0.0011032	295	93	0.315254	288	50	0.173611	0.141643	NBPF8
chr1	144536353	0.000522455	5.9624e-05	0.0011032	295	93	0.315254	288	50	0.173611	0.141643	NBPF9
chr1	144536368	0.000137781	5.9624e-05	0.0011032	291	138	0.474227	288	74	0.256944	0.217282	LOC100288142
chr1	144536368	0.000137781	5.9624e-05	0.0011032	291	138	0.474227	288	74	0.256944	0.217282	NBPF8
chr1	144536368	0.000137781	5.9624e-05	0.0011032	291	138	0.474227	288	74	0.256944	0.217282	NBPF9
chr1	144536415	0.043493	5.9624e-05	0.0011032	286	189	0.660839	279	161	0.577061	0.0837782	LOC100288142
chr1	144536415	0.043493	5.9624e-05	0.0011032	286	189	0.660839	279	161	0.577061	0.0837782	NBPF8
chr1	144536415	0.043493	5.9624e-05	0.0011032	286	189	0.660839	279	161	0.577061	0.0837782	NBPF9
chr1	144989956	0.00632651	0.00632651	0.0406136	221	38	0.171946	252	19	0.0753968	0.0965489	LOC100288142
chr1	144989956	0.00632651	0.00632651	0.0406136	221	38	0.171946	252	19	0.0753968	0.0965489	LOC653513
chr1	144989956	0.00632651	0.00632651	0.0406136	221	38	0.171946	252	19	0.0753968	0.0965489	NBPF9
chr1	144989956	0.00632651	0.00632651	0.0406136	221	38	0.171946	252	19	0.0753968	0.0965489	PDE4DIP
chr1	144999095	0.168608	0.00171055	0.014868	197	2	0.0101523	183	7	0.0382514	-0.0280991	LOC100288142
chr1	144999095	0.168608	0.00171055	0.014868	197	2	0.0101523	183	7	0.0382514	-0.0280991	LOC653513
chr1	144999095	0.168608	0.00171055	0.014868	197	2	0.0101523	183	7	0.0382514	-0.0280991	NBPF9
chr1	144999095	0.168608	0.00171055	0.014868	197	2	0.0101523	183	7	0.0382514	-0.0280991	PDE4DIP
chr1	144999153	0.0265764	0.00318919	0.0240756	200	65	0.325	208	104	0.5	-0.175	LOC100288142
chr1	144999153	0.0265764	0.00318919	0.0240756	200	65	0.325	208	104	0.5	-0.175	LOC653513
chr1	144999153	0.0265764	0.00318919	0.0240756	200	65	0.325	208	104	0.5	-0.175	NBPF9
chr1	144999153	0.0265764	0.00318919	0.0240756	200	65	0.325	208	104	0.5	-0.175	PDE4DIP
chr1	144999274	0.0685754	0.00523398	0.0351989	201	186	0.925373	240	203	0.845833	0.0795398	LOC100288142
chr1	144999274	0.0685754	0.00523398	0.0351989	201	186	0.925373	240	203	0.845833	0.0795398	LOC653513
chr1	144999274	0.0685754	0.00523398	0.0351989	201	186	0.925373	240	203	0.845833	0.0795398	NBPF9
chr1	144999274	0.0685754	0.00523398	0.0351989	201	186	0.925373	240	203	0.845833	0.0795398	PDE4DIP
chr1	144999663	0.411908	0.00592538	0.0386764	175	103	0.588571	318	175	0.550314	0.038257	LOC100288142
chr1	144999663	0.411908	0.00592538	0.0386764	175	103	0.588571	318	175	0.550314	0.038257	LOC653513
chr1	144999663	0.411908	0.00592538	0.0386764	175	103	0.588571	318	175	0.550314	0.038257	NBPF9
chr1	144999663	0.411908	0.00592538	0.0386764	175	103	0.588571	318	175	0.550314	0.038257	PDE4DIP
chr1	144999679	0.00516353	0.00516353	0.0348473	236	220	0.932203	299	224	0.749164	0.18304	LOC100288142
chr1	144999679	0.00516353	0.00516353	0.0348473	236	220	0.932203	299	224	0.749164	0.18304	LOC653513
chr1	144999679	0.00516353	0.00516353	0.0348473	236	220	0.932203	299	224	0.749164	0.18304	NBPF9
chr1	144999679	0.00516353	0.00516353	0.0348473	236	220	0.932203	299	224	0.749164	0.18304	PDE4DIP
chr1	145014728	0.00588146	0.00588146	0.0384772	122	52	0.42623	137	28	0.20438	0.22185	BX647792
chr1	145014728	0.00588146	0.00588146	0.0384772	122	52	0.42623	137	28	0.20438	0.22185	LOC100288142
chr1	145014728	0.00588146	0.00588146	0.0384772	122	52	0.42623	137	28	0.20438	0.22185	LOC653513
chr1	145014728	0.00588146	0.00588146	0.0384772	122	52	0.42623	137	28	0.20438	0.22185	NBPF9
chr1	145014728	0.00588146	0.00588146	0.0384772	122	52	0.42623	137	28	0.20438	0.22185	PDE4DIP
chr1	145021650	7.78238e-05	2.96266e-06	0.00010796	248	2	0.00806452	314	29	0.0923567	-0.0842922	LOC100288142
chr1	145021650	7.78238e-05	2.96266e-06	0.00010796	248	2	0.00806452	314	29	0.0923567	-0.0842922	LOC653513
chr1	145021650	7.78238e-05	2.96266e-06	0.00010796	248	2	0.00806452	314	29	0.0923567	-0.0842922	NBPF9
chr1	145021650	7.78238e-05	2.96266e-06	0.00010796	248	2	0.00806452	314	29	0.0923567	-0.0842922	PDE4DIP
chr1	145021702	0.0023317	1.80054e-05	0.000432239	231	33	0.142857	208	72	0.346154	-0.203297	LOC100288142
chr1	145021702	0.0023317	1.80054e-05	0.000432239	231	33	0.142857	208	72	0.346154	-0.203297	LOC653513
chr1	145021702	0.0023317	1.80054e-05	0.000432239	231	33	0.142857	208	72	0.346154	-0.203297	NBPF9
chr1	145021702	0.0023317	1.80054e-05	0.000432239	231	33	0.142857	208	72	0.346154	-0.203297	PDE4DIP
chr1	145030059	0.889946	0.00310362	0.0235771	285	17	0.0596491	247	15	0.0607287	-0.00107962	LOC100288142
chr1	145030059	0.889946	0.00310362	0.0235771	285	17	0.0596491	247	15	0.0607287	-0.00107962	LOC653513
chr1	145030059	0.889946	0.00310362	0.0235771	285	17	0.0596491	247	15	0.0607287	-0.00107962	NBPF9
chr1	145030059	0.889946	0.00310362	0.0235771	285	17	0.0596491	247	15	0.0607287	-0.00107962	PDE4DIP
chr1	145030070	0.103465	0.00018593	0.00265895	278	2	0.00719424	246	6	0.0243902	-0.017196	LOC100288142
chr1	145030070	0.103465	0.00018593	0.00265895	278	2	0.00719424	246	6	0.0243902	-0.017196	LOC653513
chr1	145030070	0.103465	0.00018593	0.00265895	278	2	0.00719424	246	6	0.0243902	-0.017196	NBPF9
chr1	145030070	0.103465	0.00018593	0.00265895	278	2	0.00719424	246	6	0.0243902	-0.017196	PDE4DIP
chr1	145030170	0.000166341	0.000166341	0.00244655	281	8	0.0284698	290	36	0.124138	-0.0956682	LOC100288142
chr1	145030170	0.000166341	0.000166341	0.00244655	281	8	0.0284698	290	36	0.124138	-0.0956682	LOC653513
chr1	145030170	0.000166341	0.000166341	0.00244655	281	8	0.0284698	290	36	0.124138	-0.0956682	NBPF9
chr1	145030170	0.000166341	0.000166341	0.00244655	281	8	0.0284698	290	36	0.124138	-0.0956682	PDE4DIP
chr1	145033972	0.000251596	4.23088e-05	0.000838054	246	83	0.337398	294	244	0.829932	-0.492534	LOC100288142
chr1	145033972	0.000251596	4.23088e-05	0.000838054	246	83	0.337398	294	244	0.829932	-0.492534	LOC653513
chr1	145033972	0.000251596	4.23088e-05	0.000838054	246	83	0.337398	294	244	0.829932	-0.492534	NBPF9
chr1	145033972	0.000251596	4.23088e-05	0.000838054	246	83	0.337398	294	244	0.829932	-0.492534	PDE4DIP
chr1	145042638	0.0225175	0.000969822	0.00957933	186	175	0.94086	307	301	0.980456	-0.0395958	LOC100288142
chr1	145042638	0.0225175	0.000969822	0.00957933	186	175	0.94086	307	301	0.980456	-0.0395958	NBPF9
chr1	145042638	0.0225175	0.000969822	0.00957933	186	175	0.94086	307	301	0.980456	-0.0395958	PDE4DIP
chr1	145042810	0.0184665	0.00111376	0.0106969	140	1	0.00714286	134	8	0.0597015	-0.0525586	LOC100288142
chr1	145042810	0.0184665	0.00111376	0.0106969	140	1	0.00714286	134	8	0.0597015	-0.0525586	NBPF9
chr1	145042810	0.0184665	0.00111376	0.0106969	140	1	0.00714286	134	8	0.0597015	-0.0525586	PDE4DIP
chr1	145043120	0.0387589	0.000666484	0.00718455	262	242	0.923664	282	276	0.978723	-0.0550593	LOC100288142
chr1	145043120	0.0387589	0.000666484	0.00718455	262	242	0.923664	282	276	0.978723	-0.0550593	NBPF9
chr1	145043120	0.0387589	0.000666484	0.00718455	262	242	0.923664	282	276	0.978723	-0.0550593	PDE4DIP
chr1	145043136	0.00571206	0.00218965	0.0179929	271	212	0.782288	274	265	0.967153	-0.184865	LOC100288142
chr1	145043136	0.00571206	0.00218965	0.0179929	271	212	0.782288	274	265	0.967153	-0.184865	NBPF9
chr1	145043136	0.00571206	0.00218965	0.0179929	271	212	0.782288	274	265	0.967153	-0.184865	PDE4DIP
chr1	145043381	9.72442e-06	9.72442e-06	0.000266022	266	8	0.0300752	290	68	0.234483	-0.204408	LOC100288142
chr1	145043381	9.72442e-06	9.72442e-06	0.000266022	266	8	0.0300752	290	68	0.234483	-0.204408	NBPF9
chr1	145043381	9.72442e-06	9.72442e-06	0.000266022	266	8	0.0300752	290	68	0.234483	-0.204408	PDE4DIP
chr1	145043393	5.43681e-05	2.28025e-05	0.000516455	280	4	0.0142857	291	54	0.185567	-0.171281	LOC100288142
chr1	145043393	5.43681e-05	2.28025e-05	0.000516455	280	4	0.0142857	291	54	0.185567	-0.171281	NBPF9
chr1	145043393	5.43681e-05	2.28025e-05	0.000516455	280	4	0.0142857	291	54	0.185567	-0.171281	PDE4DIP
chr1	145043431	0.00103736	0.00152689	0.0136538	287	50	0.174216	328	183	0.557927	-0.383711	LOC100288142
chr1	145043431	0.00103736	0.00152689	0.0136538	287	50	0.174216	328	183	0.557927	-0.383711	NBPF9
chr1	145043431	0.00103736	0.00152689	0.0136538	287	50	0.174216	328	183	0.557927	-0.383711	PDE4DIP
chr1	145089016	0.00649988	0.00563911	0.0372694	142	105	0.739437	149	140	0.939597	-0.200161	LOC100288142
chr1	145089016	0.00649988	0.00563911	0.0372694	142	105	0.739437	149	140	0.939597	-0.200161	NBPF9
chr1	145089038	0.0452567	0.00563911	0.0372694	148	130	0.878378	154	147	0.954545	-0.0761671	LOC100288142
chr1	145089038	0.0452567	0.00563911	0.0372694	148	130	0.878378	154	147	0.954545	-0.0761671	NBPF9
chr1	145114624	0.00842097	0.000484855	0.00560038	323	3	0.00928793	359	29	0.0807799	-0.071492	LOC100288142
chr1	145114624	0.00842097	0.000484855	0.00560038	323	3	0.00928793	359	29	0.0807799	-0.071492	NBPF9
chr1	145114624	0.00842097	0.000484855	0.00560038	323	3	0.00928793	359	29	0.0807799	-0.071492	SEC22B
chr1	145114671	0.0400431	0.000763101	0.00795873	303	4	0.0132013	352	19	0.0539773	-0.040776	LOC100288142
chr1	145114671	0.0400431	0.000763101	0.00795873	303	4	0.0132013	352	19	0.0539773	-0.040776	NBPF9
chr1	145114671	0.0400431	0.000763101	0.00795873	303	4	0.0132013	352	19	0.0539773	-0.040776	SEC22B
chr1	145114701	0.0177937	0.000485908	0.00560825	292	4	0.0136986	319	22	0.0689655	-0.0552669	LOC100288142
chr1	145114701	0.0177937	0.000485908	0.00560825	292	4	0.0136986	319	22	0.0689655	-0.0552669	NBPF9
chr1	145114701	0.0177937	0.000485908	0.00560825	292	4	0.0136986	319	22	0.0689655	-0.0552669	SEC22B
chr1	145114780	0.0407918	0.00030005	0.00384294	335	13	0.038806	359	38	0.10585	-0.0670436	LOC100288142
chr1	145114780	0.0407918	0.00030005	0.00384294	335	13	0.038806	359	38	0.10585	-0.0670436	NBPF9
chr1	145114780	0.0407918	0.00030005	0.00384294	335	13	0.038806	359	38	0.10585	-0.0670436	SEC22B
chr1	145155204	0.000583866	0.000583866	0.00649084	81	48	0.592593	85	75	0.882353	-0.28976	LOC100288142
chr1	145155204	0.000583866	0.000583866	0.00649084	81	48	0.592593	85	75	0.882353	-0.28976	NBPF9
chr1	145159130	0.00125783	0.00444311	0.0310205	171	2	0.0116959	161	21	0.130435	-0.118739	LOC100288142
chr1	145159130	0.00125783	0.00444311	0.0310205	171	2	0.0116959	161	21	0.130435	-0.118739	NBPF9
chr1	145159171	0.0926014	0.00444311	0.0310205	146	0	0	143	2	0.013986	-0.013986	LOC100288142
chr1	145159171	0.0926014	0.00444311	0.0310205	146	0	0	143	2	0.013986	-0.013986	NBPF9
chr1	145455259	0.0153402	0.00810117	0.0489681	79	10	0.126582	76	2	0.0263158	0.100266	LOC100288142
chr1	145455259	0.0153402	0.00810117	0.0489681	79	10	0.126582	76	2	0.0263158	0.100266	NBPF10
chr1	145455316	0.0419073	0.0081582	0.0492037	82	0	0	78	3	0.0384615	-0.0384615	LOC100288142
chr1	145455316	0.0419073	0.0081582	0.0492037	82	0	0	78	3	0.0384615	-0.0384615	NBPF10
chr1	150037215	0.817668	0.00181379	0.0155583	78	76	0.974359	98	96	0.979592	-0.00523286	VPS45
chr1	150037310	0.000268904	0.00181379	0.0155583	77	23	0.298701	82	75	0.914634	-0.615933	VPS45
chr1	150037320	0.00650447	0.00181379	0.0155583	77	39	0.506494	78	76	0.974359	-0.467865	VPS45
chr1	150037362	0.00122105	0.00181379	0.0155583	79	8	0.101266	94	49	0.521277	-0.420011	VPS45
chr1	150131294	0.917786	0.00384005	0.0277792	52	50	0.961538	47	45	0.957447	0.00409165	PLEKHO1
chr1	150131322	0.0140306	0.00277686	0.021624	52	44	0.846154	50	49	0.98	-0.133846	PLEKHO1
chr1	150131340	0.0213514	0.00468984	0.0323569	51	47	0.921569	46	46	1	-0.0784314	PLEKHO1
chr1	150131355	0.27724	0.000682034	0.00730782	48	35	0.729167	40	37	0.925	-0.195833	PLEKHO1
chr1	150131392	0.0364928	0.000351113	0.00435404	37	21	0.567568	33	27	0.818182	-0.250614	PLEKHO1
chr1	150131406	0.00808293	0.000645652	0.00701019	36	22	0.611111	37	35	0.945946	-0.334835	PLEKHO1
chr1	150131487	0.203041	0.000359853	0.0044374	45	34	0.755556	50	47	0.94	-0.184444	PLEKHO1
chr1	150131508	0.13034	0.000339923	0.00424133	47	27	0.574468	56	47	0.839286	-0.264818	PLEKHO1
chr1	150131515	0.158655	0.000156085	0.00233143	49	31	0.632653	59	55	0.932203	-0.29955	PLEKHO1
chr1	150131518	0.0190996	0.000121596	0.00191891	49	28	0.571429	62	56	0.903226	-0.331797	PLEKHO1
chr1	150131551	0.00468383	4.65419e-05	0.000904424	60	20	0.333333	58	50	0.862069	-0.528736	PLEKHO1
chr1	150131556	0.00272348	0.000143403	0.00218435	60	19	0.316667	62	52	0.83871	-0.522043	PLEKHO1
chr1	150131578	0.00413526	8.6871e-05	0.00148034	56	27	0.482143	66	51	0.772727	-0.290584	PLEKHO1
chr1	150131659	0.0566375	9.41218e-05	0.00157729	67	25	0.373134	67	41	0.61194	-0.238806	PLEKHO1
chr1	150131686	0.0546194	3.72709e-05	0.000758766	75	37	0.493333	73	50	0.684932	-0.191598	PLEKHO1
chr1	150131700	0.216947	1.74329e-05	0.000421192	76	25	0.328947	75	32	0.426667	-0.0977193	PLEKHO1
chr1	150131743	0.00101461	2.71926e-05	0.000591337	70	6	0.0857143	66	26	0.393939	-0.308225	PLEKHO1
chr1	150131766	0.000430076	0.000117477	0.00186997	71	4	0.056338	65	22	0.338462	-0.282124	PLEKHO1
chr1	150131894	0.213152	3.81193e-05	0.000771573	46	0	0	48	2	0.0416667	-0.0416667	PLEKHO1
chr1	150132004	0.119592	0.000575315	0.00641435	54	2	0.037037	52	6	0.115385	-0.0783476	PLEKHO1
chr1	150132008	0.0650553	0.000209248	0.00291535	55	2	0.0363636	53	9	0.169811	-0.133448	PLEKHO1
chr1	150132075	7.17291e-05	7.17291e-05	0.00127211	56	7	0.125	61	36	0.590164	-0.465164	PLEKHO1
chr1	150132190	0.00217386	0.00217386	0.0178847	66	34	0.515152	65	51	0.784615	-0.269464	PLEKHO1
chr1	150132297	0.0897134	1.3011e-05	0.000334336	73	42	0.575342	60	45	0.75	-0.174658	PLEKHO1
chr1	150132384	6.01412e-05	8.96934e-06	0.000250792	59	15	0.254237	51	41	0.803922	-0.549684	PLEKHO1
chr1	150132388	0.0182926	0.000837379	0.00854846	60	41	0.683333	50	46	0.92	-0.236667	PLEKHO1
chr1	150132400	0.00349127	4.60325e-06	0.000151104	55	13	0.236364	53	28	0.528302	-0.291938	PLEKHO1
chr1	150132433	0.0180509	4.7457e-06	0.000154412	69	14	0.202899	50	29	0.58	-0.377101	PLEKHO1
chr1	150132475	0.267099	1.19029e-05	0.000312149	76	7	0.0921053	58	9	0.155172	-0.0630672	PLEKHO1
chr1	150132500	0.203083	4.03332e-05	0.000808019	74	1	0.0135135	62	4	0.0645161	-0.0510026	PLEKHO1
chr1	150132536	0.142548	4.03332e-05	0.000808019	85	10	0.117647	55	13	0.236364	-0.118717	PLEKHO1
chr1	150132556	0.13936	4.03332e-05	0.000808019	75	5	0.0666667	52	6	0.115385	-0.0487179	PLEKHO1
chr1	150155636	0.0492575	0.00802701	0.0486222	96	84	0.875	97	93	0.958763	-0.0837629	PLEKHO1
chr1	150155734	0.0183233	0.00161182	0.0142152	81	54	0.666667	92	87	0.945652	-0.278986	PLEKHO1
chr1	150155849	0.00402045	0.00112664	0.0107908	55	22	0.4	71	59	0.830986	-0.430986	PLEKHO1
chr1	150155854	0.026503	0.00112664	0.0107908	57	47	0.824561	67	64	0.955224	-0.130662	PLEKHO1
chr1	150155858	0.00638183	0.00112664	0.0107908	56	49	0.875	64	64	1	-0.125	PLEKHO1
chr1	150155881	0.5872	0.000900766	0.00904209	53	44	0.830189	75	70	0.933333	-0.103145	PLEKHO1
chr1	150155945	0.276743	0.00185996	0.015884	64	38	0.59375	72	56	0.777778	-0.184028	PLEKHO1
chr1	150155954	0.0876107	0.00185996	0.015884	64	44	0.6875	68	58	0.852941	-0.165441	PLEKHO1
chr1	150155958	0.019562	0.00185996	0.015884	61	29	0.47541	68	53	0.779412	-0.304002	PLEKHO1
chr1	150155978	0.0224012	0.00185996	0.015884	64	3	0.046875	64	17	0.265625	-0.21875	PLEKHO1
chr1	150156017	0.0216888	0.00185996	0.015884	62	8	0.129032	62	20	0.322581	-0.193548	PLEKHO1
chr1	150156042	0.0155006	0.00185996	0.015884	70	34	0.485714	71	56	0.788732	-0.303018	PLEKHO1
chr1	150584425	0.295047	0.00619848	0.0400131	95	1	0.0105263	69	0	0	0.0105263	ENSA
chr1	150760349	0.0167753	0.00492128	0.0336052	84	40	0.47619	81	54	0.666667	-0.190476	CTSK
chr1	150760442	0.0362701	0.00492128	0.0336052	79	2	0.0253165	85	12	0.141176	-0.11586	CTSK
chr1	150760471	0.0430569	0.00492128	0.0336052	81	0	0	74	4	0.0540541	-0.0540541	CTSK
chr1	150761738	0.000112095	0.000771792	0.00803073	75	62	0.826667	79	79	1	-0.173333	CTSK
chr1	150761759	0.0850714	0.000771792	0.00803073	72	70	0.972222	78	78	1	-0.0277778	CTSK
chr1	150761765	0.0274865	0.000771792	0.00803073	69	61	0.884058	77	75	0.974026	-0.089968	CTSK
chr1	150761778	0.613019	0.000771792	0.00803073	65	62	0.953846	76	71	0.934211	0.0196356	CTSK
chr1	150761891	2.69097e-05	0.000156572	0.00233727	64	3	0.046875	54	31	0.574074	-0.527199	CTSK
chr1	150762088	0.0153621	9.96109e-06	0.000271196	71	2	0.028169	73	31	0.424658	-0.396489	CTSK
chr1	150762117	0.0070329	0.00151563	0.0135772	71	2	0.028169	82	36	0.439024	-0.410855	CTSK
chr1	150762186	0.0324845	0.000291375	0.00375647	78	16	0.205128	80	52	0.65	-0.444872	CTSK
chr1	150762319	0.0179776	0.00826033	0.049682	78	74	0.948718	77	77	1	-0.0512821	CTSK
chr1	151965074	0.180997	0.00431015	0.0303198	55	0	0	54	2	0.037037	-0.037037	S100A10
chr1	151965090	0.00695223	0.00291671	0.0224652	61	0	0	57	13	0.22807	-0.22807	S100A10
chr1	151965170	0.0517194	0.0058994	0.0385576	87	2	0.0229885	61	13	0.213115	-0.190126	S100A10
chr1	151965187	0.0477904	0.00508764	0.0344492	81	1	0.0123457	67	6	0.0895522	-0.0772066	S100A10
chr1	151965195	0.0207962	0.00306851	0.0233719	79	1	0.0126582	68	8	0.117647	-0.104989	S100A10
chr1	151965218	0.0761905	0.00306851	0.0233719	82	2	0.0243902	67	8	0.119403	-0.0950127	S100A10
chr1	151965282	0.0395379	0.00531407	0.0355789	60	35	0.583333	41	34	0.829268	-0.245935	S100A10
chr1	151965371	0.579442	0.00824449	0.0496207	31	11	0.354839	13	6	0.461538	-0.1067	S100A10
chr1	151973664	0.00180862	0.000177462	0.00256986	92	1	0.0108696	89	35	0.393258	-0.382389	AC2
chr1	151973798	0.00336381	0.00553995	0.0367555	94	13	0.138298	70	52	0.742857	-0.604559	AC2
chr1	152137969	0.0272602	8.15528e-05	0.00141009	42	20	0.47619	59	53	0.898305	-0.422115	RPTN
chr1	152138002	0.00159885	0.000265954	0.00350066	45	11	0.244444	63	56	0.888889	-0.644444	RPTN
chr1	152138048	0.015312	0.000115489	0.00184682	49	21	0.428571	55	50	0.909091	-0.480519	RPTN
chr1	152138206	0.192158	0.00356795	0.0262635	45	44	0.977778	59	54	0.915254	0.0625235	RPTN
chr1	153329646	0.000903157	0.000140724	0.00215129	77	26	0.337662	67	42	0.626866	-0.289203	S100A9
chr1	153332937	0.000103491	5.86752e-05	0.00108976	72	3	0.0416667	71	35	0.492958	-0.451291	S100A9
chr1	153332971	0.0184371	5.86752e-05	0.00108976	69	51	0.73913	62	58	0.935484	-0.196353	S100A9
chr1	153333114	0.00852113	0.000288633	0.00372928	40	29	0.725	56	53	0.946429	-0.221429	S100A9
chr1	153333196	0.0686157	0.00111658	0.0107212	56	36	0.642857	54	48	0.888889	-0.246032	S100A9
chr1	153333219	0.115969	0.00111658	0.0107212	55	43	0.781818	51	49	0.960784	-0.178966	S100A9
chr1	153333241	0.0897476	0.000455976	0.00533127	60	50	0.833333	48	46	0.958333	-0.125	S100A9
chr1	153333253	0.056984	0.000455976	0.00533127	59	45	0.762712	42	41	0.97619	-0.213479	S100A9
chr1	153333262	0.115834	0.000455976	0.00533127	55	37	0.672727	44	40	0.909091	-0.236364	S100A9
chr1	153333295	0.0432028	0.000455976	0.00533127	52	24	0.461538	54	44	0.814815	-0.353276	S100A9
chr1	153333343	0.0347922	0.00100807	0.00988057	69	46	0.666667	65	60	0.923077	-0.25641	S100A9
chr1	153333349	0.031381	0.00100807	0.00988057	70	46	0.657143	67	60	0.895522	-0.23838	S100A9
chr1	153333370	0.000441777	0.00100807	0.00988057	68	47	0.691176	67	65	0.970149	-0.278973	S100A9
chr1	153333427	0.00305024	0.000802125	0.00826771	74	60	0.810811	70	68	0.971429	-0.160618	S100A9
chr1	153536277	0.222629	0.0030509	0.0232706	45	20	0.444444	62	38	0.612903	-0.168459	S100A2
chr1	154102541	0.000281745	0.000281745	0.0036609	87	25	0.287356	84	77	0.916667	-0.62931	NUP210L
chr1	154102579	0.00507659	1.1151e-05	0.000296592	84	53	0.630952	78	74	0.948718	-0.317766	NUP210L
chr1	154102690	0.00236515	3.70961e-05	0.000756227	98	53	0.540816	81	75	0.925926	-0.38511	NUP210L
chr1	154102850	0.00791041	1.44951e-05	0.000363414	80	33	0.4125	100	81	0.81	-0.3975	NUP210L
chr1	154102892	0.227349	0.000410316	0.00490899	75	71	0.946667	101	99	0.980198	-0.0335314	NUP210L
chr1	154102894	0.184735	0.00279368	0.0217397	76	73	0.960526	101	101	1	-0.0394737	NUP210L
chr1	154404242	0.00563142	0.00165331	0.0144867	77	4	0.0519481	75	19	0.253333	-0.201385	IL6R
chr1	154404258	0.00615325	0.000345282	0.00429232	76	6	0.0789474	76	22	0.289474	-0.210526	IL6R
chr1	154404273	0.0323841	0.000345282	0.00429232	84	1	0.0119048	74	6	0.0810811	-0.0691763	IL6R
chr1	154404296	0.365069	0.000345282	0.00429232	79	3	0.0379747	70	5	0.0714286	-0.0334539	IL6R
chr1	154404335	0.00176285	0.000345282	0.00429232	64	5	0.078125	77	25	0.324675	-0.24655	IL6R
chr1	154404340	0.0873531	0.000345282	0.00429232	82	2	0.0243902	74	7	0.0945946	-0.0702044	IL6R
chr1	154404353	0.0305712	0.000345282	0.00429232	82	3	0.0365854	75	10	0.133333	-0.096748	IL6R
chr1	154404434	0.111057	0.000241562	0.00325766	76	27	0.355263	78	48	0.615385	-0.260121	IL6R
chr1	154404454	0.00013744	0.000467088	0.00543591	93	16	0.172043	79	50	0.632911	-0.460868	IL6R
chr1	154404619	0.141584	0.00250013	0.0199344	103	98	0.951456	85	84	0.988235	-0.036779	IL6R
chr1	154412069	0.0326331	0.00154191	0.0137484	69	40	0.57971	76	61	0.802632	-0.222921	IL6R
chr1	154412079	0.0336846	0.00154191	0.0137484	79	57	0.721519	80	74	0.925	-0.203481	IL6R
chr1	154412081	0.168528	0.00154191	0.0137484	78	66	0.846154	78	74	0.948718	-0.102564	IL6R
chr1	154412246	0.017074	0.00694893	0.0435461	103	11	0.106796	95	23	0.242105	-0.135309	IL6R
chr1	154412396	0.582177	0.00359579	0.0264214	39	38	0.974359	41	39	0.95122	0.0231395	IL6R
chr1	154435396	0.0244856	0.00157876	0.0139925	67	48	0.716418	78	70	0.897436	-0.181018	IL6R
chr1	154435431	0.139429	0.00157876	0.0139925	64	57	0.890625	70	67	0.957143	-0.0665179	IL6R
chr1	154435436	0.00208024	0.00157876	0.0139925	58	39	0.672414	73	67	0.917808	-0.245394	IL6R
chr1	154435443	0.0101502	0.00157876	0.0139925	58	40	0.689655	76	70	0.921053	-0.231397	IL6R
chr1	154435574	0.0648187	0.00157876	0.0139925	45	39	0.866667	61	40	0.655738	0.210929	IL6R
chr1	154435947	1.16911e-05	1.16911e-05	0.000308356	60	39	0.65	55	1	0.0181818	0.631818	IL6R
chr1	154436184	0.000185942	0.000185942	0.00265895	62	38	0.612903	65	12	0.184615	0.428288	IL6R
chr1	155189161	0.106164	0.000123465	0.001941	87	33	0.37931	80	19	0.2375	0.14181	GBAP1
chr1	155189295	0.0012652	0.000103182	0.00169258	70	52	0.742857	66	28	0.424242	0.318615	GBAP1
chr1	155189371	0.00669637	1.22213e-05	0.000318482	45	45	1	52	46	0.884615	0.115385	GBAP1
chr1	155189474	0.0556983	1.39447e-05	0.000352641	61	6	0.0983607	55	1	0.0181818	0.0801788	GBAP1
chr1	155449144	0.00105311	0.000676624	0.00726275	57	9	0.157895	69	49	0.710145	-0.55225	ASH1L
chr1	155449181	0.0161921	0.000676624	0.00726275	63	35	0.555556	73	59	0.808219	-0.252664	ASH1L
chr1	155455426	0.502357	0.00518126	0.0349367	77	70	0.909091	80	75	0.9375	-0.0284091	ASH1L
chr1	155455531	0.00234543	0.00518126	0.0349367	80	69	0.8625	85	84	0.988235	-0.125735	ASH1L
chr1	155455563	0.0028462	0.00518126	0.0349367	88	71	0.806818	86	85	0.988372	-0.181554	ASH1L
chr1	155606880	0.27436	0.000141213	0.00215674	47	47	1	58	57	0.982759	0.0172414	BC041646
chr1	155606904	0.0555636	0.000141213	0.00215674	52	50	0.961538	67	56	0.835821	0.125718	BC041646
chr1	155607016	0.0098259	0.000141213	0.00215674	61	53	0.868852	70	43	0.614286	0.254567	BC041646
chr1	155607027	0.00375471	1.6175e-05	0.000396045	59	56	0.949153	71	54	0.760563	0.188589	BC041646
chr1	155607361	0.0550158	0.00156235	0.0138879	81	4	0.0493827	87	0	0	0.0493827	BC041646
chr1	155607405	0.000100994	0.00256648	0.0203283	85	30	0.352941	81	3	0.037037	0.315904	BC041646
chr1	155915618	0.0520348	0.00312856	0.0237267	67	67	1	78	75	0.961538	0.0384615	ARHGEF2
chr1	155915677	0.0087221	1.88211e-05	0.000447566	70	60	0.857143	70	69	0.985714	-0.128571	ARHGEF2
chr1	155915737	0.0284112	1.36082e-05	0.000345789	56	45	0.803571	64	61	0.953125	-0.149554	ARHGEF2
chr1	155915821	0.000667627	2.46098e-05	0.000548735	57	38	0.666667	65	61	0.938462	-0.271795	ARHGEF2
chr1	155915847	0.000181652	2.46098e-05	0.000548735	51	11	0.215686	65	39	0.6	-0.384314	ARHGEF2
chr1	155915864	0.031326	2.46098e-05	0.000548735	53	26	0.490566	64	49	0.765625	-0.275059	ARHGEF2
chr1	155915905	0.0150911	6.19699e-05	0.00113774	52	24	0.461538	67	55	0.820896	-0.359357	ARHGEF2
chr1	155916254	0.000430374	8.9078e-05	0.00151124	74	1	0.0135135	69	19	0.275362	-0.261849	ARHGEF2
chr1	155916271	0.000282228	8.9078e-05	0.00151124	76	1	0.0131579	75	25	0.333333	-0.320175	ARHGEF2
chr1	155916380	0.00271886	4.56189e-06	0.000150237	81	42	0.518519	81	63	0.777778	-0.259259	ARHGEF2
chr1	155916541	0.000352902	0.00465469	0.0321785	45	9	0.2	48	44	0.916667	-0.716667	ARHGEF2
chr1	155950962	0.480992	0.00318115	0.0240307	63	45	0.714286	63	51	0.809524	-0.0952381	ARHGEF2
chr1	156120741	0.000306735	3.84319e-05	0.000776363	75	24	0.32	76	51	0.671053	-0.351053	SEMA4A
chr1	156120865	0.000442766	8.07282e-06	0.00023215	63	4	0.0634921	71	33	0.464789	-0.401297	SEMA4A
chr1	156121296	6.30967e-06	6.30967e-06	0.000192461	54	1	0.0185185	61	41	0.672131	-0.653613	SEMA4A
chr1	157773677	0.203975	0.000742703	0.00779647	69	68	0.985507	85	85	1	-0.0144928	FCRL1
chr1	157773694	0.866879	2.95323e-05	0.000630807	64	63	0.984375	81	80	0.987654	-0.00327932	FCRL1
chr1	157773777	1.49254e-05	4.25874e-06	0.000142702	55	9	0.163636	78	57	0.730769	-0.567133	FCRL1
chr1	157773842	0.000303417	0.000324443	0.00408888	52	8	0.153846	81	63	0.777778	-0.623932	FCRL1
chr1	157773934	0.0220015	0.00474669	0.0326722	70	63	0.9	69	68	0.985507	-0.0855072	FCRL1
chr1	158119043	0.00959724	0.000100561	0.00165911	78	45	0.576923	84	79	0.940476	-0.363553	LOC646268
chr1	158119051	0.00593922	7.74122e-05	0.00134999	79	48	0.607595	85	80	0.941176	-0.333582	LOC646268
chr1	158119062	0.00660259	4.99074e-05	0.000957053	81	66	0.814815	86	86	1	-0.185185	LOC646268
chr1	158119118	0.0193957	4.49814e-05	0.000879198	72	55	0.763889	82	74	0.902439	-0.13855	LOC646268
chr1	158119236	0.151097	4.99725e-05	0.000957767	77	31	0.402597	73	38	0.520548	-0.117951	LOC646268
chr1	158119258	0.329273	0.000686342	0.00734466	76	16	0.210526	78	22	0.282051	-0.071525	LOC646268
chr1	158119700	0.00675505	0.00675505	0.0426285	101	6	0.0594059	90	0	0	0.0594059	LOC646268
chr1	158119964	0.58235	0.00404968	0.028929	92	39	0.423913	83	39	0.46988	-0.0459665	LOC646268
chr1	158119970	0.242427	0.00107653	0.0104186	90	29	0.322222	86	35	0.406977	-0.0847545	LOC646268
chr1	158120044	0.335017	0.000146319	0.00221571	64	47	0.734375	66	54	0.818182	-0.0838068	LOC646268
chr1	158120085	0.0121028	4.69401e-05	0.000910822	54	48	0.888889	52	52	1	-0.111111	LOC646268
chr1	158120118	0.00382571	0.00251261	0.0200097	52	26	0.5	43	40	0.930233	-0.430233	LOC646268
chr1	158120188	0.554296	0.00044174	0.00519618	53	44	0.830189	47	41	0.87234	-0.0421517	LOC646268
chr1	158120235	0.0338962	0.00044174	0.00519618	68	60	0.882353	63	62	0.984127	-0.101774	LOC646268
chr1	158120244	0.0199827	0.00044174	0.00519618	70	66	0.942857	66	66	1	-0.0571429	LOC646268
chr1	158120286	0.00307951	1.88167e-05	0.000447544	64	43	0.671875	65	59	0.907692	-0.235817	LOC646268
chr1	158120519	0.000823965	3.52486e-06	0.000122991	61	0	0	56	17	0.303571	-0.303571	LOC646268
chr1	158120713	0.000163947	3.52486e-06	0.000122991	97	70	0.721649	120	116	0.966667	-0.245017	LOC646268
chr1	158123819	0.0125283	0.000593619	0.00657882	67	34	0.507463	68	63	0.926471	-0.419008	LOC646268
chr1	158123969	0.000373865	1.45229e-05	0.000363519	54	44	0.814815	58	58	1	-0.185185	LOC646268
chr1	158123971	0.0837692	1.45229e-05	0.000363519	55	48	0.872727	58	56	0.965517	-0.09279	LOC646268
chr1	158124060	0.00970599	5.7562e-05	0.00107295	44	11	0.25	47	33	0.702128	-0.452128	LOC646268
chr1	158124078	0.000212628	5.7562e-05	0.00107295	41	7	0.170732	42	36	0.857143	-0.686411	LOC646268
chr1	158132865	0.0002544	1.5779e-05	0.000388556	96	30	0.3125	86	75	0.872093	-0.559593	CD1D
chr1	158132878	0.000256921	1.5779e-05	0.000388556	101	37	0.366337	85	76	0.894118	-0.527781	CD1D
chr1	158256313	0.000216689	0.000400677	0.00481675	54	20	0.37037	69	57	0.826087	-0.455717	CD1C
chr1	158256379	0.0263216	1.87605e-05	0.000447013	51	35	0.686275	71	65	0.915493	-0.229218	CD1C
chr1	158256516	0.0597273	0.000768372	0.00800304	71	49	0.690141	73	70	0.958904	-0.268763	CD1C
chr1	158256551	0.000385737	0.000768372	0.00800304	65	39	0.6	79	74	0.936709	-0.336709	CD1C
chr1	159037842	0.000239664	3.40609e-06	0.000119757	93	2	0.0215054	82	39	0.47561	-0.454104	AIM2
chr1	159037953	0.0425893	0.00125254	0.0117186	100	1	0.01	73	5	0.0684932	-0.0584932	AIM2
chr1	159796428	0.000617152	0.00691672	0.0433816	70	0	0	99	21	0.212121	-0.212121	SLAMF8
chr1	159796616	0.0613268	3.65439e-05	0.000746917	75	7	0.0933333	76	17	0.223684	-0.130351	SLAMF8
chr1	159796628	0.00322109	3.65439e-05	0.000746917	76	7	0.0921053	74	26	0.351351	-0.259246	SLAMF8
chr1	159796657	0.00186915	0.000423921	0.00503171	65	4	0.0615385	65	23	0.353846	-0.292308	SLAMF8
chr1	159796757	0.140312	0.000423921	0.00503171	58	31	0.534483	57	52	0.912281	-0.377798	SLAMF8
chr1	159796796	0.00528479	0.000225816	0.00309559	52	16	0.307692	58	54	0.931034	-0.623342	SLAMF8
chr1	159796815	0.037618	0.000225816	0.00309559	52	27	0.519231	58	53	0.913793	-0.394562	SLAMF8
chr1	159796996	0.0811371	0.000148245	0.00223886	72	53	0.736111	74	72	0.972973	-0.236862	SLAMF8
chr1	159797035	0.0697067	0.00273407	0.0213624	61	48	0.786885	69	68	0.985507	-0.198622	SLAMF8
chr1	159797058	0.000370683	0.00273407	0.0213624	64	52	0.8125	69	69	1	-0.1875	SLAMF8
chr1	159798305	0.0120259	0.00252013	0.020056	65	55	0.846154	33	15	0.454545	0.391608	SLAMF8
chr1	159798412	0.04968	0.000643374	0.00699145	57	27	0.473684	51	45	0.882353	-0.408669	SLAMF8
chr1	159798432	0.0144297	0.000643374	0.00699145	56	21	0.375	53	40	0.754717	-0.379717	SLAMF8
chr1	159798580	0.0150927	0.00032765	0.00412118	72	40	0.555556	49	43	0.877551	-0.321995	SLAMF8
chr1	159798656	0.0108892	2.94938e-05	0.000630392	77	58	0.753247	67	64	0.955224	-0.201977	SLAMF8
chr1	159798669	0.0516697	3.05392e-06	0.000110541	82	60	0.731707	70	65	0.928571	-0.196864	SLAMF8
chr1	159798787	0.000526424	4.25163e-05	0.000840524	78	6	0.0769231	72	32	0.444444	-0.367521	SLAMF8
chr1	159798793	0.00100702	4.25163e-05	0.000840524	76	7	0.0921053	71	35	0.492958	-0.400852	SLAMF8
chr1	159798862	0.000486599	0.000570891	0.00637614	70	0	0	93	12	0.129032	-0.129032	SLAMF8
chr1	159798896	0.390124	0.00103558	0.0101069	66	1	0.0151515	79	3	0.0379747	-0.0228232	SLAMF8
chr1	159798925	0.0288293	0.00103558	0.0101069	58	0	0	73	4	0.0547945	-0.0547945	SLAMF8
chr1	159879968	0.078644	0.007381	0.0455307	26	18	0.692308	31	13	0.419355	0.272953	TAGLN2
chr1	159881333	0.09555	0.00194111	0.016413	67	52	0.776119	71	46	0.647887	0.128232	TAGLN2
chr1	159881387	0.00276609	3.0675e-05	0.000649277	65	54	0.830769	70	37	0.528571	0.302198	TAGLN2
chr1	159881394	0.0958312	3.26169e-05	0.000683391	65	44	0.676923	73	37	0.506849	0.170074	TAGLN2
chr1	159881560	0.000516607	0.000108023	0.0017532	75	51	0.68	83	27	0.325301	0.354699	TAGLN2
chr1	159881670	0.437063	0.0003167	0.00401262	65	5	0.0769231	67	3	0.0447761	0.032147	TAGLN2
chr1	159921083	0.00559537	0.000193288	0.00274215	58	57	0.982759	85	73	0.858824	0.123935	SLAMF9
chr1	159921176	0.0619266	6.36258e-05	0.00116237	68	46	0.676471	62	32	0.516129	0.160342	SLAMF9
chr1	159921252	0.0153398	9.95524e-05	0.00164725	77	77	1	73	69	0.945205	0.0547945	SLAMF9
chr1	160516791	5.37676e-05	5.37676e-05	0.00101522	83	8	0.0963855	79	49	0.620253	-0.523868	CD84
chr1	160636083	8.83347e-05	0.000714117	0.00756862	66	3	0.0454545	77	27	0.350649	-0.305195	CD48
chr1	160636176	0.00331248	2.72599e-05	0.000592555	41	6	0.146341	54	28	0.518519	-0.372177	CD48
chr1	160677640	0.000274781	0.00719297	0.0446934	56	0	0	62	13	0.209677	-0.209677	CD48
chr1	160677671	0.00533136	0.00719297	0.0446934	63	0	0	62	13	0.209677	-0.209677	CD48
chr1	160677790	0.499908	0.00186464	0.0159176	51	38	0.745098	55	44	0.8	-0.054902	CD48
chr1	160677825	0.309284	0.000682694	0.00731341	52	43	0.826923	47	43	0.914894	-0.0879705	CD48
chr1	160678012	0.00746426	0.00687278	0.043174	79	1	0.0126582	65	8	0.123077	-0.110419	CD48
chr1	160682465	4.09696e-05	0.000926065	0.00923851	83	9	0.108434	64	40	0.625	-0.516566	CD48
chr1	160682640	0.181953	0.00156564	0.0139042	67	0	0	70	2	0.0285714	-0.0285714	CD48
chr1	160712329	0.0937973	0.00204562	0.0170677	77	34	0.441558	74	62	0.837838	-0.396279	SLAMF7
chr1	160712344	0.00048415	0.00159538	0.0141031	78	4	0.0512821	78	42	0.538462	-0.487179	SLAMF7
chr1	160712441	0.0138753	7.88909e-05	0.00137102	62	3	0.0483871	64	26	0.40625	-0.357863	SLAMF7
chr1	160712467	0.00163914	7.88909e-05	0.00137102	62	1	0.016129	65	26	0.4	-0.383871	SLAMF7
chr1	160760299	0.00469228	0.00469228	0.0323705	62	21	0.33871	73	62	0.849315	-0.510605	LY9
chr1	160832928	0.0442348	0.0029615	0.0227265	57	17	0.298246	57	8	0.140351	0.157895	CD244
chr1	160832946	0.110874	0.0029615	0.0227265	52	37	0.711538	55	31	0.563636	0.147902	CD244
chr1	160833112	0.277438	9.3068e-06	0.000258007	76	21	0.276316	84	32	0.380952	-0.104637	CD244
chr1	160833189	0.00919544	0.00288632	0.0222873	77	27	0.350649	84	65	0.77381	-0.42316	CD244
chr1	160833260	0.000207521	9.32882e-06	0.000258244	74	4	0.0540541	83	38	0.457831	-0.403777	CD244
chr1	160833559	0.00025033	4.5963e-05	0.00089441	42	1	0.0238095	40	18	0.45	-0.42619	CD244
chr1	160833625	0.287061	0.000216876	0.0029975	48	1	0.0208333	44	3	0.0681818	-0.0473485	CD244
chr1	160833845	3.59735e-05	1.32293e-05	0.000338399	79	30	0.379747	90	82	0.911111	-0.531364	CD244
chr1	160833862	0.00507803	1.32293e-05	0.000338399	83	55	0.662651	97	87	0.896907	-0.234257	CD244
chr1	160965338	0.0343524	0.00714599	0.04448	58	37	0.637931	76	61	0.802632	-0.164701	F11R
chr1	160965369	0.0562229	0.00714599	0.04448	56	45	0.803571	73	69	0.945205	-0.141634	F11R
chr1	161186678	0.0959694	0.00229567	0.0186479	74	23	0.310811	70	37	0.528571	-0.217761	FCER1G
chr1	161186702	0.303338	0.00507951	0.0344111	80	40	0.5	72	42	0.583333	-0.0833333	FCER1G
chr1	161186838	0.0117816	0.00389274	0.0280662	83	0	0	86	5	0.0581395	-0.0581395	FCER1G
chr1	161186886	0.334594	0.0040864	0.0291223	82	1	0.0121951	88	3	0.0340909	-0.0218958	FCER1G
chr1	161186927	0.217248	0.00494553	0.0337318	80	0	0	94	2	0.0212766	-0.0212766	FCER1G
chr1	161475713	0.00424827	0.00187987	0.0160158	96	58	0.604167	63	58	0.920635	-0.316468	FCGR2A
chr1	161475731	0.0327219	0.00187987	0.0160158	95	53	0.557895	69	63	0.913043	-0.355149	FCGR2A
chr1	161475745	0.0190476	0.00187987	0.0160158	87	51	0.586207	70	61	0.871429	-0.285222	FCGR2A
chr1	161475748	0.00191525	0.00187987	0.0160158	85	35	0.411765	67	57	0.850746	-0.438982	FCGR2A
chr1	161475868	0.052419	0.00151189	0.0135523	61	59	0.967213	65	57	0.876923	0.09029	FCGR2A
chr1	161475871	0.426729	0.00151189	0.0135523	61	55	0.901639	64	61	0.953125	-0.0514857	FCGR2A
chr1	161476933	0.00497302	0.00497302	0.033881	80	51	0.6375	97	36	0.371134	0.266366	FCGR2A
chr1	161691547	0.49049	0.000296314	0.00380477	60	54	0.9	61	57	0.934426	-0.0344262	FCRLB
chr1	161691584	0.00379213	0.000296314	0.00380477	49	27	0.55102	61	53	0.868852	-0.317832	FCRLB
chr1	161691615	0.000275895	0.000296314	0.00380477	44	12	0.272727	61	49	0.803279	-0.530551	FCRLB
chr1	161691662	0.000314421	0.000296314	0.00380477	38	19	0.5	46	44	0.956522	-0.456522	FCRLB
chr1	161931887	0.0154982	0.00215475	0.0177621	29	19	0.655172	36	33	0.916667	-0.261494	ATF6
chr1	161931992	0.00817173	0.00504161	0.0342357	52	5	0.0961538	51	23	0.45098	-0.354827	ATF6
chr1	161932538	0.00375047	0.00375047	0.0272735	78	12	0.153846	87	48	0.551724	-0.397878	ATF6
chr1	164686157	0.700571	0.000199559	0.00280835	88	81	0.920455	78	73	0.935897	-0.0154429	PBX1
chr1	164686250	0.000102986	6.9167e-05	0.00123654	93	48	0.516129	70	63	0.9	-0.383871	PBX1
chr1	164686298	0.00028853	6.9167e-05	0.00123654	92	6	0.0652174	76	45	0.592105	-0.526888	PBX1
chr1	164686302	4.28616e-05	6.9167e-05	0.00123654	88	10	0.113636	76	53	0.697368	-0.583732	PBX1
chr1	165823655	0.181486	0.00226285	0.0184411	71	1	0.0140845	76	4	0.0526316	-0.0385471	UCK2
chr1	165823724	0.00544394	0.00328238	0.0246251	78	17	0.217949	90	49	0.544444	-0.326496	UCK2
chr1	165823771	0.00119753	0.00276982	0.021579	75	48	0.64	81	73	0.901235	-0.261235	UCK2
chr1	165823970	0.358271	0.00499195	0.0339752	69	63	0.913043	81	77	0.950617	-0.0375738	UCK2
chr1	165840299	0.00288036	0.00258963	0.020472	49	20	0.408163	68	49	0.720588	-0.312425	UCK2
chr1	165840343	0.0823353	0.00453295	0.0315108	57	43	0.754386	71	62	0.873239	-0.118853	UCK2
chr1	167569447	0.711205	0.00707597	0.0441509	83	9	0.108434	56	5	0.0892857	0.019148	RCSD1
chr1	167569542	0.177599	0.00767848	0.0469747	68	1	0.0147059	100	0	0	0.0147059	RCSD1
chr1	167570311	0.148872	0.00287104	0.0221993	90	83	0.922222	95	93	0.978947	-0.0567251	RCSD1
chr1	167570542	0.589798	0.00715229	0.0445087	79	50	0.632911	82	56	0.682927	-0.0500154	RCSD1
chr1	167571407	0.00659521	0.00659521	0.0419078	81	50	0.617284	83	26	0.313253	0.304031	RCSD1
chr1	167618466	0.148548	0.00212032	0.0175413	96	43	0.447917	73	44	0.60274	-0.154823	RCSD1
chr1	167618526	0.281943	0.00262318	0.0206655	76	23	0.302632	71	11	0.15493	0.147702	RCSD1
chr1	167618550	0.00143991	0.00262318	0.0206655	76	47	0.618421	72	14	0.194444	0.423977	RCSD1
chr1	167618560	0.00807069	0.00262318	0.0206655	79	50	0.632911	73	25	0.342466	0.290446	RCSD1
chr1	167618580	0.00133747	0.00262318	0.0206655	84	71	0.845238	72	36	0.5	0.345238	RCSD1
chr1	167618663	0.167512	0.000576112	0.00642154	85	6	0.0705882	73	10	0.136986	-0.0663981	RCSD1
chr1	167618672	0.150043	0.000477909	0.0055359	91	9	0.0989011	74	13	0.175676	-0.0767746	RCSD1
chr1	167628184	0.000165745	0.00299518	0.0229366	69	15	0.217391	48	0	0	0.217391	RCSD1
chr1	167628282	0.00270706	0.000762297	0.00795309	53	51	0.962264	42	28	0.666667	0.295597	RCSD1
chr1	167628327	0.269848	0.000181198	0.00261051	48	35	0.729167	45	28	0.622222	0.106944	RCSD1
chr1	167628399	0.481917	0.00312152	0.0236859	63	59	0.936508	84	76	0.904762	0.031746	RCSD1
chr1	167628431	0.000231012	0.00312152	0.0236859	64	58	0.90625	91	56	0.615385	0.290865	RCSD1
chr1	167631892	0.839079	0.00272306	0.0213032	41	39	0.95122	50	48	0.96	-0.00878049	RCSD1
chr1	167632036	0.134238	0.00236725	0.0191023	75	75	1	46	37	0.804348	0.195652	RCSD1
chr1	167632071	0.00104272	0.00104272	0.0101575	79	70	0.886076	61	61	1	-0.113924	RCSD1
chr1	167632176	0.918137	0.0036848	0.026906	65	62	0.953846	60	58	0.966667	-0.0128205	RCSD1
chr1	167632224	0.00268042	0.00268042	0.0210301	72	56	0.777778	70	67	0.957143	-0.179365	RCSD1
chr1	167632286	0.00111869	0.00111869	0.0107351	78	18	0.230769	76	67	0.881579	-0.65081	RCSD1
chr1	167632289	1.86056e-05	1.86056e-05	0.000443973	78	8	0.102564	76	57	0.75	-0.647436	RCSD1
chr1	167632318	6.03058e-05	5.75247e-05	0.00107254	69	3	0.0434783	71	45	0.633803	-0.590325	RCSD1
chr1	167632414	0.00676868	0.00676868	0.0426966	59	39	0.661017	47	43	0.914894	-0.253877	RCSD1
chr1	167632633	0.0262564	0.00689203	0.0432679	63	58	0.920635	52	52	1	-0.0793651	RCSD1
chr1	167632644	0.0714177	0.00231952	0.0188053	62	58	0.935484	46	46	1	-0.0645161	RCSD1
chr1	167649028	0.36453	0.00659979	0.0419227	52	51	0.980769	59	56	0.949153	0.0316167	RCSD1
chr1	167649138	0.0206411	0.00186529	0.0159218	68	64	0.941176	63	63	1	-0.0588235	RCSD1
chr1	167649154	0.000304836	0.00246074	0.0196828	71	45	0.633803	62	62	1	-0.366197	RCSD1
chr1	167649201	0.207012	0.00569907	0.0375751	67	43	0.641791	57	50	0.877193	-0.235402	RCSD1
chr1	167649299	0.0102413	0.00412321	0.0293144	60	51	0.85	64	63	0.984375	-0.134375	RCSD1
chr1	167659054	0.000421299	1.26013e-05	0.000326089	66	10	0.151515	65	41	0.630769	-0.479254	RCSD1
chr1	167659057	0.00233241	1.26013e-05	0.000326089	69	45	0.652174	65	58	0.892308	-0.240134	RCSD1
chr1	167659126	0.0108996	0.000297911	0.00382064	68	35	0.514706	58	45	0.775862	-0.261156	RCSD1
chr1	167659129	0.000112397	0.000297911	0.00382064	67	46	0.686567	58	57	0.982759	-0.296191	RCSD1
chr1	168473113	3.88118e-05	3.88118e-05	0.000783061	89	3	0.0337079	96	38	0.395833	-0.362125	XCL2
chr1	169017362	0.00682773	0.00682773	0.0429536	92	83	0.902174	92	91	0.98913	-0.0869565	ATP1B1
chr1	169017578	2.23453e-05	2.23453e-05	0.000507951	60	0	0	73	19	0.260274	-0.260274	ATP1B1
chr1	169017692	0.565098	1.47699e-05	0.000368433	56	55	0.982143	57	55	0.964912	0.0172306	ATP1B1
chr1	169017732	0.209693	0.00156161	0.0138837	64	64	1	54	53	0.981481	0.0185185	ATP1B1
chr1	169078530	0.000529206	7.4829e-06	0.000218973	48	41	0.854167	57	27	0.473684	0.380482	ATP1B1
chr1	169078967	4.37558e-05	3.30941e-05	0.000691879	49	29	0.591837	62	3	0.0483871	0.54345	ATP1B1
chr1	169079994	0.00377772	0.00377772	0.0274226	36	21	0.583333	41	6	0.146341	0.436992	ATP1B1
chr1	172716178	0.00333346	0.00333346	0.0249259	97	76	0.783505	103	57	0.553398	0.230107	FASLG
chr1	172978976	0.00210886	0.00210886	0.0174713	67	0	0	87	8	0.091954	-0.091954	TNFSF18
chr1	173091981	0.47575	0.0016576	0.0145142	37	24	0.648649	59	48	0.813559	-0.164911	TNFSF4
chr1	173092590	0.421221	0.00681861	0.0429198	66	30	0.454545	70	27	0.385714	0.0688312	TNFSF4
chr1	173092803	0.314025	0.00615472	0.039811	90	34	0.377778	78	48	0.615385	-0.237607	TNFSF4
chr1	173391643	0.00189031	0.00189031	0.0160827	58	0	0	72	9	0.125	-0.125	BC136808
chr1	173391643	0.00189031	0.00189031	0.0160827	58	0	0	72	9	0.125	-0.125	LOC100506023
chr1	173391924	0.00137048	0.00024114	0.00325315	69	46	0.666667	71	67	0.943662	-0.276995	BC136808
chr1	173391924	0.00137048	0.00024114	0.00325315	69	46	0.666667	71	67	0.943662	-0.276995	LOC100506023
chr1	178103017	0.000755161	0.000755161	0.00789755	78	61	0.782051	62	30	0.483871	0.29818	RASAL2
chr1	179279579	0.000139945	5.55893e-05	0.00104206	70	23	0.328571	80	58	0.725	-0.396429	SOAT1
chr1	179279672	0.00525056	0.000101066	0.00166564	81	7	0.0864198	76	32	0.421053	-0.334633	SOAT1
chr1	179279807	0.0115668	0.000306925	0.00391366	81	76	0.938272	70	70	1	-0.0617284	SOAT1
chr1	179279855	0.266317	0.000306925	0.00391366	83	55	0.662651	84	71	0.845238	-0.182587	SOAT1
chr1	179279938	0.000734755	0.00234931	0.0189907	91	3	0.032967	92	20	0.217391	-0.184424	SOAT1
chr1	179280237	1.64531e-05	9.69038e-05	0.00161391	82	4	0.0487805	88	40	0.454545	-0.405765	SOAT1
chr1	179280289	0.00635648	9.69038e-05	0.00161391	79	31	0.392405	82	66	0.804878	-0.412473	SOAT1
chr1	179280382	0.218051	0.000149999	0.00225972	72	64	0.888889	76	73	0.960526	-0.0716374	SOAT1
chr1	179280438	0.0124137	0.000149999	0.00225972	87	72	0.827586	80	78	0.975	-0.147414	SOAT1
chr1	179997072	0.000798615	0.00421986	0.0298417	41	40	0.97561	75	47	0.626667	0.348943	CEP350
chr1	179997187	0.164847	0.00421986	0.0298417	70	45	0.642857	108	47	0.435185	0.207672	CEP350
chr1	180101423	0.117029	0.00644038	0.0411545	67	67	1	80	78	0.975	0.025	CEP350
chr1	180247888	0.241859	0.000767774	0.00799817	53	34	0.641509	76	59	0.776316	-0.134806	LHX4
chr1	180247944	0.00109394	0.000767774	0.00799817	51	27	0.529412	59	53	0.898305	-0.368893	LHX4
chr1	180248036	0.00210063	0.000507052	0.00579749	68	26	0.382353	75	60	0.8	-0.417647	LHX4
chr1	180248080	0.0193516	0.000507052	0.00579749	67	31	0.462687	84	75	0.892857	-0.430171	LHX4
chr1	180248350	0.0945112	0.000322496	0.00407017	87	0	0	87	2	0.0229885	-0.0229885	LHX4
chr1	180248463	0.000755193	2.75585e-06	0.000102223	81	0	0	86	10	0.116279	-0.116279	LHX4
chr1	180248561	0.0151817	2.86295e-06	0.000105313	83	3	0.0361446	67	25	0.373134	-0.33699	LHX4
chr1	180248579	0.00452212	2.86295e-06	0.000105313	74	18	0.243243	68	56	0.823529	-0.580286	LHX4
chr1	180248587	0.00383197	2.86295e-06	0.000105313	77	9	0.116883	69	50	0.724638	-0.607755	LHX4
chr1	180248620	0.000248568	2.86295e-06	0.000105313	68	2	0.0294118	61	44	0.721311	-0.6919	LHX4
chr1	180248633	2.19579e-05	2.86295e-06	0.000105313	70	3	0.0428571	65	40	0.615385	-0.572527	LHX4
chr1	180248651	0.0279442	2.86295e-06	0.000105313	68	36	0.529412	62	54	0.870968	-0.341556	LHX4
chr1	180248674	0.0119446	8.80668e-06	0.000247449	73	60	0.821918	62	61	0.983871	-0.161953	LHX4
chr1	180248727	0.0149598	8.80668e-06	0.000247449	72	58	0.805556	56	55	0.982143	-0.176587	LHX4
chr1	181001876	0.00102601	0.00102601	0.0100294	67	25	0.373134	81	73	0.901235	-0.5281	MR1
chr1	181030827	0.0051213	0.0051213	0.0346143	89	38	0.426966	89	77	0.865169	-0.438202	MR1
chr1	181031159	0.00884528	0.00799388	0.0484618	85	66	0.776471	94	88	0.93617	-0.1597	MR1
chr1	181031190	0.0513447	0.00799388	0.0484618	87	70	0.804598	99	90	0.909091	-0.104493	MR1
chr1	181103311	0.0424199	0.00208534	0.0173163	56	56	1	55	52	0.945455	0.0545455	BC039493
chr1	181103356	0.00396355	0.000840821	0.00857572	62	52	0.83871	70	69	0.985714	-0.147005	BC039493
chr1	181103429	0.0887332	0.000392881	0.00474085	57	38	0.666667	55	46	0.836364	-0.169697	BC039493
chr1	181103433	0.00474115	0.000185958	0.00265895	57	20	0.350877	53	42	0.792453	-0.441576	BC039493
chr1	181103445	0.0193524	0.000185958	0.00265895	59	18	0.305085	52	32	0.615385	-0.3103	BC039493
chr1	181103478	0.0109086	0.000697811	0.00743873	59	36	0.610169	53	46	0.867925	-0.257755	BC039493
chr1	181103497	0.232746	0.000697811	0.00743873	60	48	0.8	56	51	0.910714	-0.110714	BC039493
chr1	181103505	0.0119079	0.000758213	0.00792302	64	49	0.765625	59	56	0.949153	-0.183528	BC039493
chr1	181103536	0.00195139	0.00109921	0.0105872	73	47	0.643836	74	68	0.918919	-0.275083	BC039493
chr1	181103566	0.00232606	0.00247992	0.0198054	72	48	0.666667	72	64	0.888889	-0.222222	BC039493
chr1	181103574	0.113339	0.00247992	0.0198054	72	57	0.791667	74	66	0.891892	-0.100225	BC039493
chr1	181104052	0.118548	0.00401136	0.0287223	63	2	0.031746	52	0	0	0.031746	BC039493
chr1	181104100	0.00115031	0.00269179	0.0211001	50	0	0	55	8	0.145455	-0.145455	BC039493
chr1	182140093	0.0138384	0.00385896	0.0278845	30	0	0	36	5	0.138889	-0.138889	ZNF648
chr1	182140096	0.00976813	0.00385896	0.0278845	34	0	0	35	5	0.142857	-0.142857	ZNF648
chr1	182140177	0.0449288	0.00357248	0.0262922	58	0	0	59	5	0.0847458	-0.0847458	ZNF648
chr1	182140184	0.0184547	0.00357248	0.0262922	28	0	0	40	5	0.125	-0.125	ZNF648
chr1	182140236	0.278809	0.000656357	0.00709825	65	0	0	82	1	0.0121951	-0.0121951	ZNF648
chr1	182140415	0.00846832	0.00351603	0.0259592	85	4	0.0470588	111	43	0.387387	-0.340329	ZNF648
chr1	182140509	0.00843764	0.00143247	0.0129965	81	15	0.185185	93	57	0.612903	-0.427718	ZNF648
chr1	182166249	0.0187518	0.00122078	0.0114902	67	40	0.597015	73	64	0.876712	-0.279697	ZNF648
chr1	182166401	0.00368087	0.000262472	0.00346528	67	39	0.58209	70	62	0.885714	-0.303625	ZNF648
chr1	182166477	0.0147454	0.000934885	0.0093086	85	5	0.0588235	93	26	0.27957	-0.220746	ZNF648
chr1	182166643	0.0893379	0.00563202	0.0372389	62	43	0.693548	73	63	0.863014	-0.169465	ZNF648
chr1	182363169	0.000500031	0.00180499	0.0155042	67	7	0.104478	81	31	0.382716	-0.278238	GLUL
chr1	182363304	0.00141532	2.45038e-05	0.000547005	72	5	0.0694444	60	31	0.516667	-0.447222	GLUL
chr1	182363991	0.0682913	0.00123086	0.0115635	31	0	0	35	3	0.0857143	-0.0857143	GLUL
chr1	182364036	0.188255	0.00123086	0.0115635	48	12	0.25	51	19	0.372549	-0.122549	GLUL
chr1	182364076	0.00512073	0.00123086	0.0115635	61	16	0.262295	56	34	0.607143	-0.344848	GLUL
chr1	182364128	0.000305752	0.00123086	0.0115635	64	21	0.328125	64	53	0.828125	-0.5	GLUL
chr1	183248592	0.00026486	0.00026486	0.00349048	73	7	0.0958904	90	51	0.566667	-0.470776	NMNAT2
chr1	183248720	0.0400939	8.16305e-06	0.000234234	65	58	0.892308	57	57	1	-0.107692	NMNAT2
chr1	183248768	0.745871	0.000253368	0.00337499	62	53	0.854839	52	49	0.942308	-0.087469	NMNAT2
chr1	183249168	0.133894	0.00186952	0.0159508	75	2	0.0266667	97	9	0.0927835	-0.0661168	NMNAT2
chr1	183249227	0.109519	0.00370128	0.0269922	79	4	0.0506329	90	12	0.133333	-0.0827004	NMNAT2
chr1	183249235	0.393041	0.000758969	0.00792856	76	6	0.0789474	92	14	0.152174	-0.0732265	NMNAT2
chr1	183249240	0.0792383	0.000179431	0.00259266	74	15	0.202703	93	34	0.365591	-0.162889	NMNAT2
chr1	183249327	0.0989197	0.00100273	0.00984429	77	3	0.038961	91	19	0.208791	-0.16983	NMNAT2
chr1	183249398	0.00160832	0.00160832	0.0141931	95	9	0.0947368	91	50	0.549451	-0.454714	NMNAT2
chr1	183249510	0.264437	0.000369058	0.00452107	58	9	0.155172	77	19	0.246753	-0.0915808	NMNAT2
chr1	183249584	0.465309	0.00273706	0.0213755	52	4	0.0769231	69	8	0.115942	-0.039019	NMNAT2
chr1	183333456	0.338126	0.00466153	0.0322099	62	14	0.225806	84	25	0.297619	-0.0718126	NMNAT2
chr1	183439874	0.260302	0.000778214	0.00807884	88	0	0	100	1	0.01	-0.01	SMG7-AS1
chr1	183439946	0.212635	5.69005e-06	0.000177559	91	0	0	78	1	0.0128205	-0.0128205	SMG7-AS1
chr1	183439971	0.000355552	0.000355552	0.00439386	93	14	0.150538	71	0	0	0.150538	SMG7-AS1
chr1	183559217	0.002979	0.00466364	0.0322182	63	33	0.52381	48	41	0.854167	-0.330357	NCF2
chr1	183559267	0.407535	0.00466364	0.0322182	69	57	0.826087	65	57	0.876923	-0.0508361	NCF2
chr1	183559351	0.159375	0.00208049	0.0172918	69	13	0.188406	66	24	0.363636	-0.175231	NCF2
chr1	183559370	0.0222235	0.00208049	0.0172918	74	23	0.310811	67	41	0.61194	-0.301129	NCF2
chr1	183559413	0.00606724	0.00208049	0.0172918	59	39	0.661017	60	55	0.916667	-0.25565	NCF2
chr1	183559526	0.0359011	0.00357751	0.0263215	93	24	0.258065	59	29	0.491525	-0.233461	NCF2
chr1	183573581	0.100015	0.00601177	0.0391156	61	2	0.0327869	65	12	0.184615	-0.151828	NCF2
chr1	183573590	0.192358	0.00601177	0.0391156	58	5	0.0862069	73	15	0.205479	-0.119273	NCF2
chr1	183573616	5.4577e-05	0.00601177	0.0391156	61	6	0.0983607	77	36	0.467532	-0.369172	NCF2
chr1	183573765	0.0196226	0.00154051	0.0137395	90	15	0.166667	59	23	0.389831	-0.223164	NCF2
chr1	183871846	0.00430192	0.00430192	0.030272	68	51	0.75	72	36	0.5	0.25	RGL1
chr1	183883600	0.00022582	0.000136974	0.00210617	76	2	0.0263158	87	24	0.275862	-0.249546	RGL1
chr1	183883991	0.00436972	0.00436972	0.0306429	64	61	0.953125	66	52	0.787879	0.165246	RGL1
chr1	183925613	0.00886457	0.00486479	0.0332995	62	13	0.209677	72	31	0.430556	-0.220878	COLGALT2
chr1	184584376	0.00828064	0.000925838	0.00923668	62	32	0.516129	80	73	0.9125	-0.396371	C1orf21
chr1	184584408	0.373821	0.000562135	0.006296	76	71	0.934211	87	85	0.977011	-0.042801	C1orf21
chr1	184584459	0.0610807	3.45066e-05	0.000714897	75	50	0.666667	101	94	0.930693	-0.264026	C1orf21
chr1	184584532	0.000485937	0.00211004	0.0174789	68	8	0.117647	85	65	0.764706	-0.647059	C1orf21
chr1	184584629	0.018123	6.97479e-05	0.00124439	58	2	0.0344828	69	25	0.362319	-0.327836	C1orf21
chr1	184584687	0.922314	0.00122886	0.0115472	61	1	0.0163934	70	1	0.0142857	0.00210773	C1orf21
chr1	184922858	0.000899746	0.000160527	0.00238144	68	7	0.102941	55	27	0.490909	-0.387968	FAM129A
chr1	184922882	0.0217544	0.000160527	0.00238144	75	7	0.0933333	52	15	0.288462	-0.195128	FAM129A
chr1	184923051	0.00496989	4.28851e-05	0.000845504	77	20	0.25974	87	44	0.505747	-0.246007	FAM129A
chr1	184923244	0.0290616	0.00589779	0.0385518	65	58	0.892308	68	67	0.985294	-0.0929864	FAM129A
chr1	184942386	0.0114309	0.000198927	0.00280151	71	53	0.746479	55	18	0.327273	0.419206	FAM129A
chr1	184942414	0.00106701	0.000198927	0.00280151	66	10	0.151515	53	0	0	0.151515	FAM129A
chr1	184942548	0.0892597	0.00576617	0.0379051	32	15	0.46875	30	4	0.133333	0.335417	FAM129A
chr1	184942566	0.157564	0.00529951	0.0355197	32	11	0.34375	25	4	0.16	0.18375	FAM129A
chr1	184942569	0.0014397	0.00529951	0.0355197	30	22	0.733333	23	4	0.173913	0.55942	FAM129A
chr1	184942574	0.00196698	0.00529951	0.0355197	31	20	0.645161	25	4	0.16	0.485161	FAM129A
chr1	186708259	0.00640289	0.00640289	0.0409744	68	11	0.161765	81	36	0.444444	-0.28268	PTGS2
chr1	192481591	8.4472e-06	1.14377e-05	0.000303034	35	0	0	56	36	0.642857	-0.642857	RGS1
chr1	192481771	0.0135313	1.14377e-05	0.000303034	51	0	0	63	5	0.0793651	-0.0793651	RGS1
chr1	192515363	0.00151314	0.00151314	0.0135606	123	1	0.00813008	113	17	0.150442	-0.142312	RGS1
chr1	192535551	0.238232	0.00349744	0.0258608	21	7	0.333333	13	7	0.538462	-0.205128	RGS1
chr1	192535858	0.829943	0.00332681	0.0248872	96	81	0.84375	85	81	0.952941	-0.109191	RGS1
chr1	192535921	0.000520021	0.000520021	0.00591978	75	19	0.253333	78	64	0.820513	-0.567179	RGS1
chr1	197745158	0.00125298	0.000978295	0.00964517	70	61	0.871429	63	37	0.587302	0.284127	DENND1B
chr1	197745237	0.00169082	0.00145092	0.0131285	75	47	0.626667	74	23	0.310811	0.315856	DENND1B
chr1	197745265	0.214009	0.00145092	0.0131285	70	49	0.7	78	47	0.602564	0.0974359	DENND1B
chr1	197745294	0.0796919	0.00145092	0.0131285	79	69	0.873418	88	67	0.761364	0.112054	DENND1B
chr1	197745926	0.00109223	6.94462e-05	0.00124077	64	16	0.25	60	47	0.783333	-0.533333	DENND1B
chr1	197745997	0.00168565	6.94462e-05	0.00124077	85	1	0.0117647	74	35	0.472973	-0.461208	DENND1B
chr1	197746020	0.00614413	6.94462e-05	0.00124077	88	10	0.113636	88	47	0.534091	-0.420455	DENND1B
chr1	197944592	0.00133582	0.00148257	0.0133461	80	77	0.9625	89	58	0.651685	0.310815	LHX9
chr1	197944730	0.00026078	0.00053995	0.00610287	79	76	0.962025	75	52	0.693333	0.268692	LHX9
chr1	198545025	0.00395781	0.00395781	0.0284382	65	36	0.553846	86	72	0.837209	-0.283363	ATP6V1G3
chr1	198888356	4.20406e-05	4.20406e-05	0.000834386	81	21	0.259259	92	68	0.73913	-0.479871	MIR181A1HG
chr1	198888922	5.91125e-05	1.4053e-05	0.00035453	95	5	0.0526316	108	65	0.601852	-0.54922	MIR181A1HG
chr1	198889013	0.000466321	1.4053e-05	0.00035453	96	21	0.21875	97	80	0.824742	-0.605992	MIR181A1HG
chr1	198889123	0.130183	1.4053e-05	0.00035453	98	91	0.928571	112	109	0.973214	-0.0446429	MIR181A1HG
chr1	198889465	0.0761124	0.00228533	0.0185846	78	53	0.679487	102	86	0.843137	-0.16365	MIR181A1HG
chr1	198889499	0.000550762	0.00228533	0.0185846	88	34	0.386364	113	96	0.849558	-0.463194	MIR181A1HG
chr1	200321432	0.164886	0.00181934	0.0155983	77	7	0.0909091	80	3	0.0375	0.0534091	LINC00862
chr1	200321574	0.00373073	0.00181934	0.0155983	77	36	0.467532	98	20	0.204082	0.263451	LINC00862
chr1	200321606	0.00666423	0.00181934	0.0155983	75	22	0.293333	102	12	0.117647	0.175686	LINC00862
chr1	200323887	0.00356751	0.000146257	0.0022152	109	109	1	84	79	0.940476	0.0595238	LINC00862
chr1	200323935	0.0546893	6.4157e-05	0.00116925	92	89	0.967391	85	76	0.894118	0.0732737	LINC00862
chr1	200323968	0.111472	0.000194894	0.002757	78	77	0.987179	88	83	0.943182	0.0439977	LINC00862
chr1	200323972	0.722685	0.00179554	0.015447	76	74	0.973684	84	81	0.964286	0.0093985	LINC00862
chr1	200341446	0.00441364	0.00441364	0.0308709	97	13	0.134021	72	44	0.611111	-0.47709	LINC00862
chr1	200597344	0.000714277	4.13452e-06	0.000139581	64	51	0.796875	79	78	0.987342	-0.190467	KIF14
chr1	200597745	0.0104314	5.17464e-06	0.000164838	78	67	0.858974	71	69	0.971831	-0.112857	KIF14
chr1	202722095	0.0114247	0.00304115	0.0232095	91	48	0.527473	82	68	0.829268	-0.301796	KDM5B
chr1	202722275	0.174822	0.000105493	0.00172086	42	21	0.5	58	38	0.655172	-0.155172	KDM5B
chr1	202722291	0.0241222	6.7e-05	0.00120669	78	49	0.628205	63	58	0.920635	-0.29243	KDM5B
chr1	202722316	0.0377168	6.14081e-05	0.00112948	86	61	0.709302	64	61	0.953125	-0.243823	KDM5B
chr1	202722362	0.00377679	0.00013852	0.00212423	76	46	0.605263	73	71	0.972603	-0.36734	KDM5B
chr1	202722395	0.0038912	0.00053213	0.00603193	68	58	0.852941	69	69	1	-0.147059	KDM5B
chr1	202722406	0.0388195	0.000217299	0.00300237	66	58	0.878788	76	75	0.986842	-0.108054	KDM5B
chr1	203186680	0.0319932	0.00570477	0.0376044	45	8	0.177778	78	2	0.025641	0.152137	CHIT1
chr1	203330693	0.0175083	0.00272292	0.0213029	15	9	0.6	27	25	0.925926	-0.325926	FMOD
chr1	203330827	0.881579	0.00682275	0.0429261	48	45	0.9375	54	51	0.944444	-0.00694444	FMOD
chr1	203338819	0.941368	7.41816e-05	0.0013078	49	47	0.959184	54	52	0.962963	-0.00377929	FMOD
chr1	203338872	0.00162992	0.00162992	0.0143311	33	15	0.454545	59	51	0.864407	-0.409861	FMOD
chr1	203350500	3.10029e-05	0.000209333	0.00291597	75	0	0	88	36	0.409091	-0.409091	FMOD
chr1	203350676	0.0905094	0.000209333	0.00291597	87	82	0.942529	89	88	0.988764	-0.0462353	FMOD
chr1	203380646	0.947228	2.5037e-05	0.000556027	68	67	0.985294	62	61	0.983871	0.00142315	FMOD
chr1	203380728	0.00492532	8.47298e-05	0.00144959	48	35	0.729167	66	66	1	-0.270833	FMOD
chr1	203380811	0.000141828	0.00105142	0.0102253	73	25	0.342466	66	54	0.818182	-0.475716	FMOD
chr1	203380895	0.823287	4.93691e-06	0.000159081	81	78	0.962963	69	66	0.956522	0.00644122	FMOD
chr1	203380944	0.0765102	0.000196614	0.00277747	75	74	0.986667	73	68	0.931507	0.0551598	FMOD
chr1	203380953	0.31583	0.000551061	0.00619419	73	66	0.90411	77	73	0.948052	-0.0439424	FMOD
chr1	203380971	0.602465	0.00237717	0.0191631	80	72	0.9	81	75	0.925926	-0.0259259	FMOD
chr1	204386426	0.115478	0.00149633	0.0134341	93	17	0.182796	71	4	0.056338	0.126458	PIK3C2B
chr1	204386486	0.00671608	0.00730403	0.0451681	86	20	0.232558	69	4	0.057971	0.174587	PIK3C2B
chr1	204386573	0.00329109	0.00540943	0.0360732	72	65	0.902778	89	56	0.629213	0.273564	PIK3C2B
chr1	204386604	0.0119161	0.00540943	0.0360732	83	73	0.879518	85	60	0.705882	0.173636	PIK3C2B
chr1	204386628	0.715616	0.00631613	0.0405655	86	72	0.837209	38	33	0.868421	-0.0312118	PIK3C2B
chr1	204386845	0.00746612	0.00450751	0.0313778	92	4	0.0434783	71	16	0.225352	-0.181874	PIK3C2B
chr1	204386854	0.00260972	0.00450751	0.0313778	89	7	0.0786517	72	19	0.263889	-0.185237	PIK3C2B
chr1	204386892	0.17514	0.00450751	0.0313778	87	3	0.0344828	78	7	0.0897436	-0.0552608	PIK3C2B
chr1	204386942	0.101988	0.00350315	0.0258939	80	2	0.025	69	7	0.101449	-0.0764493	PIK3C2B
chr1	204481180	0.842654	0.00718685	0.0446645	90	88	0.977778	74	72	0.972973	0.0048048	MDM4
chr1	204481218	0.283857	0.000217036	0.00299923	83	82	0.987952	80	77	0.9625	0.0254518	MDM4
chr1	204481261	0.385092	0.000339129	0.00423428	83	79	0.951807	85	83	0.976471	-0.0246634	MDM4
chr1	204481272	0.239749	1.69997e-05	0.000412032	81	74	0.91358	87	84	0.965517	-0.051937	MDM4
chr1	204481359	0.0017539	2.97226e-06	0.000108253	85	64	0.752941	73	70	0.958904	-0.205963	MDM4
chr1	204481382	2.80057e-05	2.44354e-05	0.000545907	84	15	0.178571	70	59	0.842857	-0.664286	MDM4
chr1	204481445	0.544885	1.73934e-05	0.000420465	80	71	0.8875	61	56	0.918033	-0.0305328	MDM4
chr1	204481470	0.000467481	6.74851e-05	0.00121232	81	5	0.0617284	72	41	0.569444	-0.507716	MDM4
chr1	204481488	0.00686885	7.04535e-06	0.00020895	75	16	0.213333	72	59	0.819444	-0.606111	MDM4
chr1	204481523	0.000437141	2.99926e-06	0.000109067	80	48	0.6	76	68	0.894737	-0.294737	MDM4
chr1	204481874	0.95075	0.0073385	0.0453345	48	46	0.958333	51	49	0.960784	-0.00245098	MDM4
chr1	204481899	0.264243	0.0013138	0.012156	48	48	1	56	55	0.982143	0.0178571	MDM4
chr1	204481916	0.643978	2.57489e-05	0.000567481	53	50	0.943396	64	59	0.921875	0.0215212	MDM4
chr1	204481938	0.000592299	2.58101e-05	0.000568534	60	45	0.75	69	67	0.971014	-0.221014	MDM4
chr1	204481974	0.000701386	0.000701386	0.00746855	64	31	0.484375	75	63	0.84	-0.355625	MDM4
chr1	204482107	0.000832803	0.000794811	0.00820956	76	55	0.723684	63	60	0.952381	-0.228697	MDM4
chr1	204482713	0.0220745	0.00691124	0.0433614	69	13	0.188406	38	15	0.394737	-0.206331	MDM4
chr1	204482821	0.000712991	5.1345e-06	0.000163831	75	51	0.68	61	57	0.934426	-0.254426	MDM4
chr1	204482898	0.0242035	5.1345e-06	0.000163831	75	39	0.52	64	51	0.796875	-0.276875	MDM4
chr1	204482931	0.00839394	1.03666e-05	0.000279412	75	31	0.413333	72	59	0.819444	-0.406111	MDM4
chr1	204482949	0.000224857	1.03666e-05	0.000279412	70	24	0.342857	72	54	0.75	-0.407143	MDM4
chr1	204483022	0.00784683	1.03666e-05	0.000279412	63	47	0.746032	74	69	0.932432	-0.186401	MDM4
chr1	204484868	0.227324	0.000652176	0.00706317	37	37	1	35	34	0.971429	0.0285714	MDM4
chr1	204484876	0.986928	0.000892531	0.00897393	40	39	0.975	39	38	0.974359	0.000641026	MDM4
chr1	204484893	0.0419375	0.00455749	0.0316357	46	41	0.891304	44	44	1	-0.108696	MDM4
chr1	204484910	0.0053735	0.00455749	0.0316357	56	27	0.482143	55	45	0.818182	-0.336039	MDM4
chr1	204484943	0.00110323	0.00455749	0.0316357	63	42	0.666667	68	65	0.955882	-0.289216	MDM4
chr1	204484955	0.0113126	0.00535669	0.0358041	60	21	0.35	70	42	0.6	-0.25	MDM4
chr1	204485036	0.000664777	0.00154186	0.0137484	57	41	0.719298	78	75	0.961538	-0.24224	MDM4
chr1	204485074	0.143906	0.000427866	0.005068	69	51	0.73913	80	67	0.8375	-0.0983696	MDM4
chr1	204485086	0.758398	0.00025462	0.00338617	73	51	0.69863	77	52	0.675325	0.0233055	MDM4
chr1	204485146	0.0530766	0.00392792	0.0282638	61	5	0.0819672	73	1	0.0136986	0.0682686	MDM4
chr1	204485152	0.471511	0.0059364	0.0387334	58	4	0.0689655	74	3	0.0405405	0.028425	MDM4
chr1	205638596	0.310671	0.00662617	0.0420439	56	24	0.428571	51	17	0.333333	0.0952381	ELK4
chr1	205638596	0.310671	0.00662617	0.0420439	56	24	0.428571	51	17	0.333333	0.0952381	SLC45A3
chr1	205638652	0.0382946	0.00581123	0.0381467	62	30	0.483871	54	16	0.296296	0.187575	ELK4
chr1	205638652	0.0382946	0.00581123	0.0381467	62	30	0.483871	54	16	0.296296	0.187575	SLC45A3
chr1	206290130	0.284218	0.00049634	0.00570619	51	47	0.921569	61	59	0.967213	-0.0456445	C1orf186
chr1	206290184	0.000806025	0.000669548	0.00720365	51	24	0.470588	46	44	0.956522	-0.485934	C1orf186
chr1	206290319	0.00243444	0.00323728	0.0243646	45	4	0.0888889	45	20	0.444444	-0.355556	C1orf186
chr1	206290329	0.00563925	0.00323728	0.0243646	42	3	0.0714286	46	19	0.413043	-0.341615	C1orf186
chr1	206290354	0.169458	0.0021473	0.017718	45	4	0.0888889	48	9	0.1875	-0.0986111	C1orf186
chr1	206290958	0.00836407	0.00182323	0.0156266	72	55	0.763889	82	77	0.939024	-0.175136	C1orf186
chr1	206291014	0.0392068	0.00182323	0.0156266	84	67	0.797619	87	80	0.91954	-0.121921	C1orf186
chr1	206291148	0.0207454	0.00182323	0.0156266	73	50	0.684932	76	71	0.934211	-0.249279	C1orf186
chr1	206677200	0.225555	0.000100078	0.001654	83	70	0.843373	67	61	0.910448	-0.0670743	RASSF5
chr1	206677341	0.0030349	1.38405e-05	0.000350425	60	0	0	67	9	0.134328	-0.134328	RASSF5
chr1	206677354	0.000402137	1.38405e-05	0.000350425	59	0	0	66	13	0.19697	-0.19697	RASSF5
chr1	206677364	0.000341287	1.38405e-05	0.000350425	57	0	0	64	10	0.15625	-0.15625	RASSF5
chr1	206677428	0.00759878	8.49388e-06	0.000241252	66	1	0.0151515	65	13	0.2	-0.184848	RASSF5
chr1	206677469	0.00850721	8.49388e-06	0.000241252	71	1	0.0140845	65	10	0.153846	-0.139762	RASSF5
chr1	206677509	0.0116627	5.08524e-06	0.000162628	76	1	0.0131579	56	8	0.142857	-0.129699	RASSF5
chr1	206689949	0.632707	0.00614277	0.0397544	67	59	0.880597	84	76	0.904762	-0.0241649	RASSF5
chr1	206689990	0.00228371	0.00615622	0.0398194	44	23	0.522727	72	67	0.930556	-0.407828	RASSF5
chr1	206690031	0.027007	0.00612614	0.0396601	49	32	0.653061	69	62	0.898551	-0.24549	RASSF5
chr1	206690040	0.043897	0.00612614	0.0396601	45	16	0.355556	69	47	0.681159	-0.325604	RASSF5
chr1	206690053	0.133473	0.00612614	0.0396601	48	31	0.645833	69	59	0.855072	-0.209239	RASSF5
chr1	206690064	0.0228126	0.00619172	0.039986	52	14	0.269231	65	43	0.661538	-0.392308	RASSF5
chr1	206690080	0.098649	0.00417718	0.0296094	47	19	0.404255	67	46	0.686567	-0.282312	RASSF5
chr1	206690088	0.126643	0.00417718	0.0296094	41	18	0.439024	66	58	0.878788	-0.439763	RASSF5
chr1	206690142	0.000755592	0.00411192	0.0292578	52	29	0.557692	60	52	0.866667	-0.308974	RASSF5
chr1	206852843	0.40915	0.00197197	0.0166029	32	28	0.875	31	29	0.935484	-0.0604839	DYRK3
chr1	206852847	0.0312709	0.0017379	0.0150603	50	39	0.78	60	57	0.95	-0.17	DYRK3
chr1	206852870	0.374875	0.000919048	0.00918587	57	47	0.824561	61	54	0.885246	-0.0606845	DYRK3
chr1	206852901	0.200971	0.000299481	0.00383681	62	51	0.822581	61	55	0.901639	-0.0790587	DYRK3
chr1	206852965	0.379368	2.17505e-05	0.000497931	68	62	0.911765	61	58	0.95082	-0.039055	DYRK3
chr1	206853004	0.00593266	0.00593266	0.038715	56	42	0.75	51	48	0.941176	-0.191176	DYRK3
chr1	206853027	0.000214414	0.000115901	0.00185285	51	18	0.352941	48	43	0.895833	-0.542892	DYRK3
chr1	206853250	0.0858931	0.00739413	0.0455893	42	0	0	59	3	0.0508475	-0.0508475	DYRK3
chr1	206970141	0.045906	6.83609e-06	0.000204091	83	65	0.783133	67	63	0.940299	-0.157166	IL19
chr1	206970333	0.00166617	0.000462717	0.00539277	64	44	0.6875	70	67	0.957143	-0.269643	IL19
chr1	206970340	0.00160686	1.67016e-05	0.00040616	60	40	0.666667	70	66	0.942857	-0.27619	IL19
chr1	206970411	0.051847	2.01555e-05	0.000470346	59	50	0.847458	63	60	0.952381	-0.104923	IL19
chr1	206970469	0.759262	0.000411472	0.00491768	63	46	0.730159	46	32	0.695652	0.0345066	IL19
chr1	206970524	0.961139	0.00266412	0.0209228	56	21	0.375	54	21	0.388889	-0.0138889	IL19
chr1	206970659	0.117561	0.000315938	0.00400392	25	8	0.32	22	12	0.545455	-0.225455	IL19
chr1	206970688	0.0023268	0.000440568	0.00518732	52	19	0.365385	38	30	0.789474	-0.424089	IL19
chr1	206970780	0.133598	0.000356058	0.00439848	88	78	0.886364	65	62	0.953846	-0.0674825	IL19
chr1	207095833	0.0370637	0.00640986	0.0410032	72	54	0.75	63	56	0.888889	-0.138889	FAIM3
chr1	207098300	0.344108	0.00368206	0.0268897	90	84	0.933333	64	62	0.96875	-0.0354167	FAIM3
chr1	207098312	0.252444	0.00368206	0.0268897	88	84	0.954545	69	68	0.985507	-0.0309618	FAIM3
chr1	207098315	0.701184	0.00368206	0.0268897	90	88	0.977778	71	70	0.985915	-0.00813772	FAIM3
chr1	207098322	0.0101734	0.00368206	0.0268897	90	84	0.933333	70	70	1	-0.0666667	FAIM3
chr1	207098485	0.000269809	0.00704527	0.043997	41	1	0.0243902	39	17	0.435897	-0.411507	FAIM3
chr1	207098495	5.63598e-05	0.00704527	0.043997	41	3	0.0731707	44	33	0.75	-0.676829	FAIM3
chr1	207098729	0.00020344	2.82248e-06	0.000104255	89	66	0.741573	79	77	0.974684	-0.233111	PIGR
chr1	207099156	0.136042	0.00336411	0.0250946	71	69	0.971831	52	52	1	-0.028169	PIGR
chr1	207105640	0.00423238	0.000791226	0.00818053	30	26	0.866667	44	22	0.5	0.366667	PIGR
chr1	207105679	0.0848666	0.00050528	0.00578221	55	31	0.563636	66	59	0.893939	-0.330303	PIGR
chr1	207105759	0.0331627	0.00150453	0.0135024	53	29	0.54717	60	48	0.8	-0.25283	PIGR
chr1	207105800	0.00180774	0.00737884	0.0455201	62	28	0.451613	57	56	0.982456	-0.530843	PIGR
chr1	207105803	0.0348169	0.00737884	0.0455201	60	31	0.516667	58	53	0.913793	-0.397126	PIGR
chr1	207105817	0.0533326	0.00737884	0.0455201	62	41	0.66129	54	52	0.962963	-0.301673	PIGR
chr1	207140439	0.0089363	0.000250192	0.00334389	62	46	0.741935	52	49	0.942308	-0.200372	FCAMR
chr1	207140551	0.00065809	0.00576055	0.03788	58	23	0.396552	80	63	0.7875	-0.390948	FCAMR
chr1	207143869	0.000925991	0.000802876	0.00827182	54	13	0.240741	58	44	0.758621	-0.51788	FCAMR
chr1	207144060	0.0363132	0.000802876	0.00827182	73	1	0.0136986	72	18	0.25	-0.236301	FCAMR
chr1	207144366	0.000548967	0.000548967	0.00617603	90	22	0.244444	86	67	0.77907	-0.534625	FCAMR
chr1	207144647	0.000362533	0.000362533	0.00446185	93	21	0.225806	97	78	0.804124	-0.578317	FCAMR
chr1	207345906	0.00370513	0.00130313	0.01208	59	13	0.220339	83	69	0.831325	-0.610986	C4BPA
chr1	207346089	0.0265838	0.00160935	0.014199	76	60	0.789474	95	93	0.978947	-0.189474	C4BPA
chr1	207346540	0.00100977	4.83671e-05	0.000933109	82	25	0.304878	102	88	0.862745	-0.557867	C4BPA
chr1	207346564	0.00480473	4.83671e-05	0.000933109	77	61	0.792208	93	90	0.967742	-0.175534	C4BPA
chr1	207346580	0.000542762	4.83671e-05	0.000933109	74	36	0.486486	95	93	0.978947	-0.492461	C4BPA
chr1	207378250	0.417747	0.0032851	0.0246393	39	37	0.948718	50	49	0.98	-0.0312821	C4BPA
chr1	207378252	0.971842	0.0032851	0.0246393	38	35	0.921053	52	48	0.923077	-0.00202429	C4BPA
chr1	207378282	0.409331	0.000433449	0.00511948	43	39	0.906977	61	58	0.95082	-0.0438429	C4BPA
chr1	207378313	0.000225885	9.02362e-05	0.00152567	38	11	0.289474	63	54	0.857143	-0.567669	C4BPA
chr1	207378333	0.0308782	2.56083e-05	0.000565032	42	25	0.595238	56	48	0.857143	-0.261905	C4BPA
chr1	207378345	0.000409055	2.56083e-05	0.000565032	42	11	0.261905	61	56	0.918033	-0.656128	C4BPA
chr1	207378349	0.00688294	2.56083e-05	0.000565032	45	11	0.244444	58	41	0.706897	-0.462452	C4BPA
chr1	207378435	0.000347337	3.82943e-06	0.000131424	55	4	0.0727273	71	39	0.549296	-0.476569	C4BPA
chr1	207378440	0.000501974	3.82943e-06	0.000131424	58	2	0.0344828	72	25	0.347222	-0.312739	C4BPA
chr1	207378726	0.000427852	8.67789e-06	0.000244881	99	4	0.040404	71	40	0.56338	-0.522976	C4BPA
chr1	207585346	0.00107597	0.00107597	0.0104141	31	14	0.451613	32	29	0.90625	-0.454637	CR2
chr1	207980902	0.00220387	0.00220387	0.0180795	68	16	0.235294	59	32	0.542373	-0.307079	mir-29b-2
chr1	207997245	0.00100319	2.87787e-06	0.000105728	49	25	0.510204	45	3	0.0666667	0.443537	mir-29b-2
chr1	207997278	0.286808	0.000209389	0.00291656	66	1	0.0151515	50	0	0	0.0151515	mir-29b-2
chr1	207997352	0.271377	0.00707449	0.044143	39	1	0.025641	32	0	0	0.025641	mir-29b-2
chr1	208021324	0.401523	0.00163102	0.0143371	84	82	0.97619	69	65	0.942029	0.0341615	AK123177
chr1	208021459	0.00312316	0.00589848	0.0385539	72	45	0.625	83	72	0.86747	-0.24247	AK123177
chr1	208021564	0.118586	0.000510097	0.00582641	74	38	0.513514	81	30	0.37037	0.143143	AK123177
chr1	208345029	0.824757	0.00766901	0.0469248	69	64	0.927536	79	74	0.936709	-0.00917263	PLXNA2
chr1	208345072	0.363679	0.000301171	0.00385566	72	68	0.944444	76	74	0.973684	-0.0292398	PLXNA2
chr1	208345114	0.0137932	6.00197e-05	0.00110926	73	32	0.438356	75	12	0.16	0.278356	PLXNA2
chr1	208345126	0.00686981	0.00686981	0.0431582	73	20	0.273973	75	5	0.0666667	0.207306	PLXNA2
chr1	208345392	0.031048	0.00716181	0.0445509	27	11	0.407407	18	2	0.111111	0.296296	PLXNA2
chr1	208345499	0.0969162	0.00169322	0.0147543	91	33	0.362637	74	18	0.243243	0.119394	PLXNA2
chr1	208345894	0.274836	0.00232797	0.0188558	53	51	0.962264	57	52	0.912281	0.0499834	PLXNA2
chr1	209832847	0.0187446	0.0083058	0.0498717	41	9	0.219512	25	15	0.6	-0.380488	LAMB3
chr1	209832855	0.00795704	0.00164804	0.0144495	36	3	0.0833333	21	10	0.47619	-0.392857	LAMB3
chr1	209832945	0.915299	0.00606905	0.0393903	67	27	0.402985	46	19	0.413043	-0.0100584	LAMB3
chr1	209833701	0.65805	0.000235174	0.0031915	77	2	0.025974	65	1	0.0153846	0.0105894	LAMB3
chr1	209833754	0.00179364	0.00179364	0.0154346	86	7	0.0813953	83	0	0	0.0813953	LAMB3
chr1	209847367	0.00664273	0.00664273	0.0421262	72	3	0.0416667	77	21	0.272727	-0.231061	G0S2
chr1	209847372	0.0660288	3.46404e-05	0.000716966	70	7	0.1	78	26	0.333333	-0.233333	G0S2
chr1	209847391	0.0483998	0.000485387	0.00560317	69	0	0	69	3	0.0434783	-0.0434783	G0S2
chr1	209847395	0.173356	0.00132176	0.012212	65	1	0.0153846	68	4	0.0588235	-0.0434389	G0S2
chr1	209847971	0.00145342	0.00145342	0.013146	38	5	0.131579	51	36	0.705882	-0.574303	G0S2
chr1	209906964	0.126714	8.98092e-05	0.00151988	50	42	0.84	70	65	0.928571	-0.0885714	HSD11B1
chr1	209907093	0.000796405	0.000796405	0.0082208	51	1	0.0196078	49	19	0.387755	-0.368147	HSD11B1
chr1	209907349	0.00163438	0.00163438	0.0143595	60	6	0.1	64	44	0.6875	-0.5875	HSD11B1
chr1	210518010	0.0326802	0.00294805	0.0226595	69	51	0.73913	56	50	0.892857	-0.153727	HHAT
chr1	212082066	0.0596452	0.00289595	0.0223469	65	0	0	81	3	0.037037	-0.037037	INTS7
chr1	212082177	0.00277761	0.00289595	0.0223469	54	15	0.277778	60	50	0.833333	-0.555556	INTS7
chr1	212105495	0.331605	0.0018573	0.0158664	54	42	0.777778	60	58	0.966667	-0.188889	INTS7
chr1	212105508	0.0205741	0.00116744	0.011096	53	49	0.924528	58	58	1	-0.0754717	INTS7
chr1	212105539	0.0633312	0.00119236	0.0112791	58	51	0.87931	61	59	0.967213	-0.0879028	INTS7
chr1	212105552	0.0361038	0.000943127	0.00937196	52	43	0.826923	53	52	0.981132	-0.154209	INTS7
chr1	212105554	0.21415	0.000206543	0.00288796	52	47	0.903846	54	52	0.962963	-0.0591168	INTS7
chr1	212105635	0.000734735	0.000734735	0.00773202	54	19	0.351852	43	39	0.906977	-0.555125	INTS7
chr1	212105851	5.38921e-05	5.38921e-05	0.00101739	66	0	0	44	33	0.75	-0.75	INTS7
chr1	212105871	0.000340717	0.000340717	0.00424883	70	11	0.157143	45	42	0.933333	-0.77619	INTS7
chr1	212105976	0.0026045	0.000447824	0.00525488	46	20	0.434783	37	32	0.864865	-0.430082	INTS7
chr1	212106102	0.285317	1.4946e-05	0.000371729	49	34	0.693878	36	30	0.833333	-0.139456	INTS7
chr1	212106127	0.146402	0.000318992	0.00403632	55	48	0.872727	49	48	0.979592	-0.106865	INTS7
chr1	212106146	0.0136656	0.00132111	0.0122082	58	46	0.793103	58	55	0.948276	-0.155172	INTS7
chr1	212106173	0.000280454	0.000280454	0.00364749	57	38	0.666667	61	60	0.983607	-0.31694	INTS7
chr1	212106208	0.00123389	0.000493767	0.0056825	68	45	0.661765	70	69	0.985714	-0.32395	INTS7
chr1	212659126	0.0143301	0.00232438	0.0188303	88	75	0.852273	72	70	0.972222	-0.119949	NENF
chr1	212659354	0.0569984	7.54577e-05	0.00132279	63	0	0	61	4	0.0655738	-0.0655738	NENF
chr1	212659424	0.0913274	8.17006e-05	0.00141168	79	0	0	77	2	0.025974	-0.025974	NENF
chr1	212659458	0.00375099	9.15181e-05	0.00154309	80	12	0.15	82	45	0.54878	-0.39878	NENF
chr1	212659485	0.00179186	0.000286858	0.00371134	80	0	0	83	7	0.0843373	-0.0843373	NENF
chr1	212659521	0.00108784	8.19221e-05	0.00141439	64	1	0.015625	82	16	0.195122	-0.179497	NENF
chr1	212659545	0.0200662	4.13091e-05	0.000822884	67	6	0.0895522	87	28	0.321839	-0.232287	NENF
chr1	212659553	0.0610723	5.89994e-05	0.00109406	63	18	0.285714	84	49	0.583333	-0.297619	NENF
chr1	212659556	0.0311222	9.23071e-05	0.00155304	62	26	0.419355	82	68	0.829268	-0.409913	NENF
chr1	212659731	0.0282076	0.00204484	0.0170633	66	33	0.5	71	53	0.746479	-0.246479	NENF
chr1	212664928	0.000395614	0.000477154	0.00552867	46	7	0.152174	63	46	0.730159	-0.577985	NENF
chr1	212664978	0.000261486	0.000477154	0.00552867	54	4	0.0740741	64	39	0.609375	-0.535301	NENF
chr1	212665074	0.00901299	0.000477154	0.00552867	61	50	0.819672	75	74	0.986667	-0.166995	NENF
chr1	212665117	0.638119	0.000477154	0.00552867	66	60	0.909091	68	63	0.926471	-0.0173797	NENF
chr1	212671684	9.22616e-05	0.00011799	0.00187546	85	15	0.176471	74	57	0.77027	-0.5938	NENF
chr1	212672011	0.000505427	0.00396074	0.0284535	59	17	0.288136	58	42	0.724138	-0.436002	NENF
chr1	212672017	0.010709	0.00396074	0.0284535	63	48	0.761905	57	53	0.929825	-0.16792	NENF
chr1	212705882	0.000677266	0.000677266	0.00726817	75	10	0.133333	71	41	0.577465	-0.444131	ATF3
chr1	212706079	0.00108305	0.00108305	0.0104649	78	29	0.371795	66	57	0.863636	-0.491841	ATF3
chr1	212731500	0.210375	0.00683818	0.0430104	70	42	0.6	64	45	0.703125	-0.103125	ATF3
chr1	212731539	0.88965	0.0043725	0.0306553	68	62	0.911765	63	57	0.904762	0.0070028	ATF3
chr1	212731545	0.0666195	0.00225056	0.0183556	68	53	0.779412	61	55	0.901639	-0.122228	ATF3
chr1	212731594	0.051934	0.0017738	0.015298	73	18	0.246575	62	25	0.403226	-0.15665	ATF3
chr1	212731630	0.0129487	0.00274299	0.0214139	63	15	0.238095	60	27	0.45	-0.211905	ATF3
chr1	212731668	0.00153649	0.0035	0.0258734	67	16	0.238806	57	33	0.578947	-0.340141	ATF3
chr1	212731670	0.119367	0.00396073	0.0284535	67	24	0.358209	57	30	0.526316	-0.168107	ATF3
chr1	212731679	0.00924101	0.00650302	0.0414456	66	14	0.212121	55	25	0.454545	-0.242424	ATF3
chr1	212731684	0.0040487	0.00698119	0.043699	65	20	0.307692	52	34	0.653846	-0.346154	ATF3
chr1	212731689	0.00207568	0.0067766	0.0427261	64	20	0.3125	54	34	0.62963	-0.31713	ATF3
chr1	212841132	0.0142833	3.69919e-05	0.00075454	58	46	0.793103	58	57	0.982759	-0.189655	BATF3
chr1	212841197	0.0130426	3.69919e-05	0.00075454	48	34	0.708333	62	57	0.919355	-0.211022	BATF3
chr1	212841227	0.0578761	3.69919e-05	0.00075454	67	56	0.835821	65	63	0.969231	-0.13341	BATF3
chr1	212841430	4.15755e-05	7.06982e-06	0.000209587	79	1	0.0126582	59	31	0.525424	-0.512766	BATF3
chr1	212841597	0.569697	0.000552273	0.00620364	37	18	0.486486	25	14	0.56	-0.0735135	BATF3
chr1	212851959	0.0347903	0.00518807	0.0349704	60	47	0.783333	57	54	0.947368	-0.164035	BATF3
chr1	212851989	0.263303	0.000299282	0.00383449	60	55	0.916667	57	55	0.964912	-0.0482456	BATF3
chr1	212852001	0.154379	0.000143136	0.00218107	63	57	0.904762	60	58	0.966667	-0.0619048	BATF3
chr1	212852103	0.000774103	7.51337e-05	0.00131897	71	36	0.507042	70	60	0.857143	-0.350101	BATF3
chr1	212852114	0.000898834	7.51337e-05	0.00131897	70	38	0.542857	76	65	0.855263	-0.312406	BATF3
chr1	212852181	2.8531e-05	8.53994e-05	0.00145815	75	3	0.04	82	44	0.536585	-0.496585	BATF3
chr1	212852422	0.0115765	0.00558608	0.0369965	87	74	0.850575	75	74	0.986667	-0.136092	BATF3
chr1	212852442	0.0270986	0.00558608	0.0369965	89	73	0.820225	75	70	0.933333	-0.113109	BATF3
chr1	212856150	0.85561	0.00132256	0.0122167	68	63	0.926471	76	71	0.934211	-0.00773994	BATF3
chr1	212856225	0.000324988	0.00132256	0.0122167	56	5	0.0892857	78	44	0.564103	-0.474817	BATF3
chr1	212856332	3.73003e-05	0.000850979	0.00865591	42	0	0	56	20	0.357143	-0.357143	BATF3
chr1	212856483	0.105615	1.22416e-05	0.000318892	4	0	0	16	5	0.3125	-0.3125	BATF3
chr1	212856619	0.00991735	4.02494e-05	0.000806724	41	12	0.292683	29	20	0.689655	-0.396972	BATF3
chr1	212856626	0.00808796	4.02494e-05	0.000806724	41	21	0.512195	29	25	0.862069	-0.349874	BATF3
chr1	212856675	0.00712886	4.02494e-05	0.000806724	59	15	0.254237	40	30	0.75	-0.495763	BATF3
chr1	212856788	0.019123	3.15637e-05	0.000663981	56	0	0	58	4	0.0689655	-0.0689655	BATF3
chr1	212856796	0.000278377	3.15637e-05	0.000663981	55	3	0.0545455	59	28	0.474576	-0.420031	BATF3
chr1	212856915	0.0652527	0.00114175	0.0109103	66	5	0.0757576	42	11	0.261905	-0.186147	BATF3
chr1	212856964	0.155082	0.00114175	0.0109103	78	32	0.410256	57	31	0.54386	-0.133603	BATF3
chr1	212856972	0.000747681	0.00114175	0.0109103	80	30	0.375	57	43	0.754386	-0.379386	BATF3
chr1	212856984	0.416564	0.00114175	0.0109103	37	25	0.675676	45	34	0.755556	-0.0798799	BATF3
chr1	212926591	0.0734972	0.00486164	0.0332817	92	62	0.673913	112	106	0.946429	-0.272516	NSL1
chr1	212926595	0.00179017	0.00486164	0.0332817	87	34	0.390805	106	97	0.915094	-0.52429	NSL1
chr1	219262140	0.0592933	0.00341816	0.0254134	73	33	0.452055	62	43	0.693548	-0.241494	LOC643723
chr1	219262257	0.0509582	0.00360439	0.0264686	65	46	0.707692	53	46	0.867925	-0.160232	LOC643723
chr1	219262292	0.0094692	0.00360439	0.0264686	58	43	0.741379	50	48	0.96	-0.218621	LOC643723
chr1	219262426	0.0941852	0.00674564	0.0425818	71	0	0	71	2	0.028169	-0.028169	LOC643723
chr1	221055738	0.477634	0.00405338	0.0289505	55	54	0.981818	48	46	0.958333	0.0234848	HLX
chr1	221055742	0.321715	0.00158186	0.014013	55	47	0.854545	48	44	0.916667	-0.0621212	HLX
chr1	221055771	0.0249379	0.000242689	0.00326952	46	18	0.391304	45	29	0.644444	-0.25314	HLX
chr1	221055775	0.034799	0.000213171	0.00295928	45	14	0.311111	43	23	0.534884	-0.223773	HLX
chr1	221055789	0.178933	2.7523e-05	0.000596738	44	16	0.363636	35	18	0.514286	-0.150649	HLX
chr1	221055798	0.0492492	8.19002e-06	0.000234753	42	7	0.166667	36	13	0.361111	-0.194444	HLX
chr1	221055834	0.0036531	4.94687e-05	0.000950107	45	3	0.0666667	31	12	0.387097	-0.32043	HLX
chr1	221055887	0.0158494	0.000149283	0.00225155	56	0	0	44	5	0.113636	-0.113636	HLX
chr1	221055963	0.003446	0.000466452	0.0054297	80	8	0.1	59	21	0.355932	-0.255932	HLX
chr1	221055981	0.00317492	9.78264e-05	0.00162438	87	11	0.126437	63	24	0.380952	-0.254516	HLX
chr1	221056021	0.0950075	1.30731e-05	0.000335501	96	14	0.145833	63	16	0.253968	-0.108135	HLX
chr1	221056182	0.147184	0.00103229	0.0100806	38	0	0	56	2	0.0357143	-0.0357143	HLX
chr1	221270788	0.0290138	5.36111e-05	0.00101281	83	49	0.590361	90	73	0.811111	-0.22075	HLX
chr1	221270896	0.00213858	0.00035694	0.00440714	64	18	0.28125	63	39	0.619048	-0.337798	HLX
chr1	221271419	0.513252	0.00320513	0.0241663	100	2	0.02	87	3	0.0344828	-0.0144828	HLX
chr1	221271472	0.0507721	1.76337e-05	0.00042496	107	8	0.0747664	88	17	0.193182	-0.118415	HLX
chr1	221271597	0.046048	4.68472e-06	0.000152995	71	44	0.619718	85	80	0.941176	-0.321458	HLX
chr1	221271649	0.000754488	0.000195264	0.00276171	64	28	0.4375	82	75	0.914634	-0.477134	HLX
chr1	221271727	0.0141463	1.81551e-05	0.00043519	64	29	0.453125	78	63	0.807692	-0.354567	HLX
chr1	221271799	0.00143135	0.00143135	0.012992	77	41	0.532468	80	72	0.9	-0.367532	HLX
chr1	221272091	0.00561074	0.00473123	0.032585	93	4	0.0430108	76	37	0.486842	-0.443831	HLX
chr1	221272278	0.28357	0.0050837	0.034428	51	46	0.901961	47	45	0.957447	-0.055486	HLX
chr1	221927691	0.000749889	0.000400785	0.00481777	70	18	0.257143	67	58	0.865672	-0.608529	DUSP10
chr1	221927699	0.000556799	0.00139241	0.0127157	68	9	0.132353	69	61	0.884058	-0.751705	DUSP10
chr1	221950099	7.85837e-05	1.14339e-05	0.00030301	83	6	0.0722892	73	36	0.493151	-0.420862	DUSP10
chr1	221950283	0.200843	1.01639e-05	0.000275651	69	0	0	55	1	0.0181818	-0.0181818	DUSP10
chr1	221950715	0.0011915	0.0011915	0.011273	83	16	0.192771	92	54	0.586957	-0.394185	DUSP10
chr1	221950795	0.110925	0.000126689	0.00198113	76	1	0.0131579	82	5	0.0609756	-0.0478177	DUSP10
chr1	221950798	0.0319891	0.000643768	0.00699399	73	0	0	80	5	0.0625	-0.0625	DUSP10
chr1	221954682	0.000905208	0.000171894	0.00250709	55	1	0.0181818	58	27	0.465517	-0.447335	DUSP10
chr1	221954780	1.47597e-05	4.60234e-06	0.000151098	50	20	0.4	47	46	0.978723	-0.578723	DUSP10
chr1	221954792	0.166931	4.60234e-06	0.000151098	63	31	0.492063	53	37	0.698113	-0.20605	DUSP10
chr1	221954928	0.00595819	5.01735e-06	0.000161013	58	40	0.689655	92	86	0.934783	-0.245127	DUSP10
chr1	221954947	0.000131674	5.01735e-06	0.000161013	61	31	0.508197	86	80	0.930233	-0.422036	DUSP10
chr1	221955019	0.000910953	3.42355e-05	0.000710605	65	39	0.6	62	57	0.919355	-0.319355	DUSP10
chr1	223348709	0.00482014	0.00482014	0.0330528	94	80	0.851064	91	90	0.989011	-0.137947	TLR5
chr1	223349319	0.0016936	0.000216096	0.00298907	59	45	0.762712	56	56	1	-0.237288	TLR5
chr1	223349392	0.0157912	4.81735e-05	0.000930224	65	57	0.876923	66	65	0.984848	-0.107925	TLR5
chr1	223807994	0.0974474	0.000902122	0.00905269	62	60	0.967742	55	49	0.890909	0.0768328	CAPN8
chr1	223808116	0.0666429	0.00011692	0.00186393	80	74	0.925	76	75	0.986842	-0.0618421	CAPN8
chr1	223808118	0.0590706	0.00011692	0.00186393	80	72	0.9	74	72	0.972973	-0.072973	CAPN8
chr1	223808157	0.000137668	1.67735e-05	0.000407396	75	37	0.493333	78	75	0.961538	-0.468205	CAPN8
chr1	223808178	0.00488906	1.67735e-05	0.000407396	78	4	0.0512821	80	23	0.2875	-0.236218	CAPN8
chr1	223808601	0.0284384	9.22872e-05	0.00155283	67	42	0.626866	67	64	0.955224	-0.328358	CAPN8
chr1	223849475	2.20987e-05	0.004621	0.0319844	87	17	0.195402	67	64	0.955224	-0.759822	CAPN8
chr1	224753268	0.0886432	0.00648919	0.0413853	55	30	0.545455	49	37	0.755102	-0.209647	CNIH3
chr1	224782312	0.00334822	0.000228306	0.00312015	76	35	0.460526	85	78	0.917647	-0.457121	CNIH3
chr1	224782347	0.0011303	0.000228306	0.00312015	72	53	0.736111	95	92	0.968421	-0.23231	CNIH3
chr1	224896090	0.222804	0.00282643	0.0219412	52	41	0.788462	42	39	0.928571	-0.14011	CNIH3
chr1	224896203	0.0246104	0.00548219	0.0364536	61	41	0.672131	61	57	0.934426	-0.262295	CNIH3
chr1	224896209	0.156042	0.00537776	0.0359176	60	43	0.716667	62	58	0.935484	-0.218817	CNIH3
chr1	224896225	0.00348374	0.00752453	0.0462324	58	35	0.603448	66	61	0.924242	-0.320794	CNIH3
chr1	224896249	0.0616433	0.0033383	0.0249488	59	36	0.610169	76	69	0.907895	-0.297725	CNIH3
chr1	224896302	0.222781	0.00335935	0.0250653	61	36	0.590164	81	61	0.753086	-0.162922	CNIH3
chr1	225632278	0.760402	0.00651065	0.0414804	79	75	0.949367	81	76	0.938272	0.0110955	LBR
chr1	225632341	0.332686	0.000759831	0.00793599	78	72	0.923077	75	64	0.853333	0.0697436	LBR
chr1	225632401	0.000220517	0.000568791	0.00635672	82	40	0.487805	67	7	0.104478	0.383327	LBR
chr1	225632411	0.0126132	0.000568791	0.00635672	82	47	0.573171	67	18	0.268657	0.304514	LBR
chr1	225632417	0.00419311	0.000568791	0.00635672	82	34	0.414634	67	9	0.134328	0.280306	LBR
chr1	225632472	0.000977651	0.00167696	0.0146483	79	35	0.443038	60	5	0.0833333	0.359705	LBR
chr1	225632506	0.00574795	0.000647077	0.00702163	87	23	0.264368	74	4	0.0540541	0.210314	LBR
chr1	225632515	0.00306535	0.000654662	0.007085	90	17	0.188889	78	2	0.025641	0.163248	LBR
chr1	225632538	0.0382664	0.00354689	0.026144	88	12	0.136364	85	4	0.0470588	0.0893048	LBR
chr1	226230531	0.0405143	0.00244208	0.019575	57	2	0.0350877	89	15	0.168539	-0.133452	H3F3A
chr1	226370208	5.45998e-05	0.00222475	0.0182119	94	16	0.170213	91	56	0.615385	-0.445172	ACBD3
chr1	226850430	0.129275	0.00426521	0.0300779	86	38	0.44186	59	38	0.644068	-0.202207	ITPKB
chr1	226850536	0.0411207	0.00254705	0.0202154	88	1	0.0113636	87	6	0.0689655	-0.0576019	ITPKB
chr1	226850609	0.0472727	0.000374591	0.00456848	85	0	0	95	12	0.126316	-0.126316	ITPKB
chr1	226850687	0.185795	6.74348e-05	0.00121173	67	0	0	69	2	0.0289855	-0.0289855	ITPKB
chr1	226850713	0.0106479	5.84621e-05	0.00108662	67	0	0	69	5	0.0724638	-0.0724638	ITPKB
chr1	226850740	0.000923062	0.000186551	0.00266591	67	0	0	67	8	0.119403	-0.119403	ITPKB
chr1	226850817	0.00296161	0.000151009	0.00227024	72	0	0	81	8	0.0987654	-0.0987654	ITPKB
chr1	226850830	0.00375918	3.44806e-05	0.000714537	68	0	0	85	7	0.0823529	-0.0823529	ITPKB
chr1	226850842	0.0142041	2.01564e-05	0.000470346	68	0	0	85	5	0.0588235	-0.0588235	ITPKB
chr1	226850877	0.0285809	2.23014e-05	0.000507226	77	12	0.155844	80	35	0.4375	-0.281656	ITPKB
chr1	226850887	0.251476	5.24755e-05	0.000995449	73	0	0	79	1	0.0126582	-0.0126582	ITPKB
chr1	226850949	0.0128327	0.000332622	0.00417253	57	0	0	69	5	0.0724638	-0.0724638	ITPKB
chr1	226850994	0.234835	0.000365512	0.00449041	58	24	0.413793	72	39	0.541667	-0.127874	ITPKB
chr1	226851033	0.0446642	0.00339626	0.0252818	72	55	0.763889	68	64	0.941176	-0.177288	ITPKB
chr1	229203782	0.0106127	0.000961309	0.00951235	80	42	0.525	64	50	0.78125	-0.25625	AX748369
chr1	229203911	0.0264833	0.000505957	0.0057886	54	23	0.425926	43	28	0.651163	-0.225237	AX748369
chr1	229332941	0.0552212	0.00497193	0.0338769	85	71	0.835294	85	81	0.952941	-0.117647	RAB4A
chr1	230645379	0.980162	0.00249865	0.0199256	57	1	0.0175439	59	1	0.0169492	0.000594707	PGBD5
chr1	230645568	0.00272667	1.59527e-05	0.00039179	76	2	0.0263158	83	19	0.228916	-0.2026	PGBD5
chr1	230645644	0.00924112	3.13725e-06	0.000112918	86	23	0.267442	76	39	0.513158	-0.245716	PGBD5
chr1	232760389	0.000811502	0.000779049	0.00808393	72	45	0.625	71	70	0.985915	-0.360915	SIPA1L2
chr1	232760569	0.0432766	0.000182066	0.00261872	79	61	0.772152	83	78	0.939759	-0.167607	SIPA1L2
chr1	232760704	0.0205841	0.00128945	0.0119764	82	66	0.804878	94	89	0.946809	-0.14193	SIPA1L2
chr1	232760793	0.0127907	0.000355095	0.0043913	83	38	0.457831	85	67	0.788235	-0.330404	SIPA1L2
chr1	232760958	0.0544421	0.00403915	0.0288684	92	85	0.923913	103	101	0.980583	-0.0566695	SIPA1L2
chr1	232760983	0.00648251	0.00403915	0.0288684	92	70	0.76087	103	94	0.912621	-0.151752	SIPA1L2
chr1	234653011	0.000722753	0.000297884	0.00382064	58	5	0.0862069	52	21	0.403846	-0.317639	LOC100506795
chr1	234653093	0.00951503	0.00109428	0.0105496	87	1	0.0114943	70	7	0.1	-0.0885057	LOC100506795
chr1	234653119	0.0124713	0.00109428	0.0105496	96	0	0	75	6	0.08	-0.08	LOC100506795
chr1	234653254	0.47965	2.1886e-05	0.000500367	118	39	0.330508	90	34	0.377778	-0.0472693	LOC100506795
chr1	234653346	0.00439961	0.000727284	0.00767542	55	9	0.163636	91	54	0.593407	-0.42977	LOC100506795
chr1	234653397	0.00252633	0.000286417	0.00370677	89	50	0.561798	83	73	0.879518	-0.31772	LOC100506795
chr1	234653418	0.000378579	0.000286417	0.00370677	100	47	0.47	83	75	0.903614	-0.433614	LOC100506795
chr1	234653521	0.137788	0.000135964	0.002094	77	71	0.922078	77	75	0.974026	-0.0519481	LOC100506795
chr1	234653563	0.0354627	0.000236934	0.00320775	71	64	0.901408	84	83	0.988095	-0.0866868	LOC100506795
chr1	234653650	0.0146913	3.78346e-05	0.000767636	61	45	0.737705	79	76	0.962025	-0.22432	LOC100506795
chr1	234653839	0.00345106	1.82231e-05	0.000436523	46	10	0.217391	73	68	0.931507	-0.714116	LOC100506795
chr1	234653897	0.000320949	1.19671e-05	0.000313418	48	15	0.3125	76	65	0.855263	-0.542763	LOC100506795
chr1	234653968	0.0260585	3.60158e-06	0.000125213	72	29	0.402778	70	52	0.742857	-0.340079	LOC100506795
chr1	234653970	0.00105359	2.72315e-06	0.000101304	74	11	0.148649	70	40	0.571429	-0.42278	LOC100506795
chr1	234654048	0.0373869	5.98938e-06	0.000184964	74	14	0.189189	60	25	0.416667	-0.227477	LOC100506795
chr1	234654056	0.24593	2.88369e-05	0.000619186	74	29	0.391892	61	36	0.590164	-0.198272	LOC100506795
chr1	234654089	0.0132994	6.63042e-05	0.0011982	61	0	0	55	4	0.0727273	-0.0727273	LOC100506795
chr1	234654111	0.0120938	0.0003891	0.00470275	50	3	0.06	54	18	0.333333	-0.273333	LOC100506795
chr1	234654189	0.35592	0.00199113	0.0167335	93	90	0.967742	100	94	0.94	0.0277419	LOC100506795
chr1	234654307	0.003165	0.00446031	0.0311075	108	71	0.657407	117	113	0.965812	-0.308405	LOC100506795
chr1	234654469	0.167578	0.000460988	0.00537697	85	58	0.682353	96	56	0.583333	0.0990196	LOC100506795
chr1	234657838	0.22451	0.000714425	0.00757036	78	78	1	72	71	0.986111	0.0138889	LOC100506795
chr1	234658068	0.00206929	9.56752e-05	0.001598	63	20	0.31746	73	45	0.616438	-0.298978	LOC100506795
chr1	234658131	0.758497	0.000259488	0.00343771	64	57	0.890625	63	55	0.873016	0.0176091	LOC100506795
chr1	234663945	0.00986329	0.000104809	0.00171234	42	13	0.309524	56	52	0.928571	-0.619048	LOC100506795
chr1	234663966	0.0136516	6.7328e-05	0.00121073	56	21	0.375	50	47	0.94	-0.565	LOC100506795
chr1	234663974	0.0431022	0.00012155	0.00191861	50	20	0.4	44	40	0.909091	-0.509091	LOC100506795
chr1	234663979	0.00806558	0.00012155	0.00191861	53	15	0.283019	44	36	0.818182	-0.535163	LOC100506795
chr1	234664003	0.00645465	0.00012155	0.00191861	60	18	0.3	40	29	0.725	-0.425	LOC100506795
chr1	234664009	0.00350034	0.00012155	0.00191861	61	27	0.442623	41	37	0.902439	-0.459816	LOC100506795
chr1	234664098	0.00093176	7.02212e-05	0.00125062	66	44	0.666667	54	54	1	-0.333333	LOC100506795
chr1	234664151	0.02805	5.0042e-05	0.000958849	71	60	0.84507	59	57	0.966102	-0.121031	LOC100506795
chr1	234664174	0.265606	6.94901e-05	0.00124126	68	42	0.617647	53	39	0.735849	-0.118202	LOC100506795
chr1	234664290	0.0619062	0.00168802	0.0147211	76	73	0.960526	70	70	1	-0.0394737	LOC100506795
chr1	234664565	0.00179468	0.00257796	0.0203993	72	17	0.236111	75	54	0.72	-0.483889	LOC100506795
chr1	234664584	1.00123e-05	0.00257796	0.0203993	78	33	0.423077	74	72	0.972973	-0.549896	LOC100506795
chr1	234664686	0.388476	0.00257796	0.0203993	90	83	0.922222	86	82	0.953488	-0.0312661	LOC100506795
chr1	234664708	0.444387	0.00257796	0.0203993	86	81	0.94186	84	82	0.97619	-0.03433	LOC100506795
chr1	234668316	0.486168	0.00339997	0.0253022	126	53	0.420635	124	60	0.483871	-0.063236	LOC100506795
chr1	234668365	0.00838674	0.00298833	0.0228949	119	3	0.0252101	117	18	0.153846	-0.128636	LOC100506795
chr1	234668417	0.0513114	0.000320604	0.00405065	116	1	0.00862069	102	8	0.0784314	-0.0698107	LOC100506795
chr1	234668423	0.0956816	0.000151948	0.00228198	118	1	0.00847458	93	4	0.0430108	-0.0345362	LOC100506795
chr1	234668503	0.0489315	0.00711216	0.0443151	116	1	0.00862069	76	8	0.105263	-0.0966425	LOC100506795
chr1	234668589	0.000215943	0.00140843	0.0128297	94	5	0.0531915	78	28	0.358974	-0.305783	LOC100506795
chr1	234668668	0.972199	0.0019603	0.0165389	70	67	0.957143	68	65	0.955882	0.0012605	LOC100506795
[truncated: 25,137 more rows]
